# Supplementary material for: The atopic dermatitis blood signature is characterized by increases in inflammatory and cardiovascular risk proteins
Source: Sci Rep. 2017 Aug 18;7:8707. doi: 10.1038/s41598-017-09207-z (PMC5562859; doi:10.1038/s41598-017-09207-z)
Supplement: Supplementary file 2 — Supplementary Table S1 [file 41598_2017_9207_MOESM2_ESM.xls]

## Sheet: Table S2
Protein	Kit	ProteinName	UniProt	Protein.1	Protein.Number	Long.Name	Protein.Name	GeneName	UniProtSearch	ENTREZ	Gene.Name	M Healthy .	M AD .	M Psoriasis .	CI Healthy .	CI AD .	CI Psoriasis .	lgFCH_Adult.ADvsHealthy	FCH_Adult.ADvsHealthy	pvals_Adult.ADvsHealthy	fdrs_Adult.ADvsHealthy	StatusFCH1.3FDR0.1_Adult.ADvsHealthy	lgFCH_Adult.PsoriasisvsHealthy	FCH_Adult.PsoriasisvsHealthy	pvals_Adult.PsoriasisvsHealthy	fdrs_Adult.PsoriasisvsHealthy	StatusFCH1.3FDR0.1_Adult.PsoriasisvsHealthy
CVDII_P_165	CVDII	165_CCL17	Q92583	CVDII_P_165	165	C-C motif chemokine 17	CCL17	CCL17	Q92583	6361	CCL17	8.28077	10.1112	9.05624	0.804962	0.693741	0.895285	1.83	3.56	8.45e-12	7.69e-10	1	0.78	1.71	0.011	0.04986	1
INF_P_175	INF	175_EN.RAGE	P80511	INF_P_175	175	Protein S100-A12	EN-RAGE	S100A12	P80511	6283	S100A12	4.98058	6.70377	5.78956	0.857116	0.74066	0.962056	1.72	3.3	4.74e-10	3.56e-08	1	0.81	1.75	0.0128	0.09629	1
INF_P_170	INF	170_4E.BP1	Q13541	INF_P_170	170	Eukaryotic translation initiation factor 4E-binding protein 1	4E-BP1	EIF4EBP1	Q13541	1978	EIF4EBP1	6.06655	7.64358	5.47048	1.67247	1.44523	1.87723	1.58	2.98	0.00163	0.00469	1	-0.6	-1.51	0.341	0.55591	0
INF_P_136	INF	136_MCP.4	Q99616	INF_P_136	136	Monocyte chemotactic protein 4	MCP-4	CCL13	Q99616	6357	CCL13	3.87344	5.42936	4.46878	0.80118	0.692324	0.899271	1.56	2.94	1.44e-09	5.41e-08	1	0.6	1.51	0.0488	0.24391	0
INF_P_172	INF	172_SIRT2	Q8IXJ6	INF_P_172	172	SIR2-like protein 2	SIRT2	SIRT2	Q8IXJ6	22933	SIRT2	4.33423	5.8839	5.02725	1.45569	1.25791	1.63391	1.55	2.93	0.000409	0.00181	1	0.69	1.62	0.204	0.45217	0
INF_P_192	INF	192_STAMPB	O95630	INF_P_192	192	STAM-binding protein	STAMBP	STAMBP	O95630	10617	STAMBP	4.79425	6.26269	5.01836	1.03097	0.890896	1.1572	1.47	2.77	3.82e-06	4.1e-05	1	0.22	1.17	0.561	0.70361	0
INF_P_194	INF	194_ADA	P00813	INF_P_194	194	Adenosine Deaminase	ADA	ADA	P00813	100	ADA	6.25038	7.58597	6.01465	0.745199	0.64395	0.836437	1.34	2.52	1.57e-08	3.93e-07	1	-0.24	-1.18	0.398	0.55614	0
CVDII_P_116	CVDII	116_IDUA	P35475	CVDII_P_116	116	Alpha-L-iduronidase	IDUA	IDUA	P35475	3425	IDUA	4.48317	5.77068	4.78244	0.699179	0.602574	0.777632	1.29	2.44	9.28e-09	4.22e-07	1	0.3	1.23	0.252	0.40766	0
INF_P_190	INF	190_CCL20	P78556	INF_P_190	190	C-C motif chemokine 20	CCL20	CCL20	P78556	6364	CCL20	6.55977	7.67708	7.91699	0.950064	0.82098	1.06638	1.12	2.17	0.000105	0.000571	1	1.36	2.56	0.00022	0.00413	1
CVDII_P_182	CVDII	182_MMP.12	P39900	CVDII_P_182	182	Matrix metalloproteinase-12	MMP-12	MMP12	P39900	4321	MMP12	6.33108	7.42831	6.77279	1.03618	0.89301	1.15245	1.1	2.14	0.00048	0.00874	1	0.44	1.36	0.254	0.40766	0
CVDII_P_103	CVDII	103_ADM	P35318	CVDII_P_103	103	ADM	ADM	ADM	P35318	133	ADM	5.07795	6.15966	3.80027	1.43219	1.23431	1.59289	1.08	2.12	0.0115	0.104	0	-1.28	-2.42	0.0182	0.06323	-1
CVDII_P_160	CVDII	160_IL16	Q14005	CVDII_P_160	160	Pro-interleukin-16	IL16	IL16	Q14005	3603	IL16	4.11595	5.1735	4.85733	0.627285	0.540613	0.697671	1.06	2.08	1.01e-07	3.07e-06	1	0.74	1.67	0.00196	0.01435	1
CVDII_P_150	CVDII	150_DECR1	Q16698	CVDII_P_150	150	2,4-dienoyl-CoA reductase, mitochondrial	DECR1	DECR1	Q16698	1666	DECR1	1.97286	3.02645	2.28634	0.739318	0.637167	0.822275	1.05	2.08	4.44e-06	0.000101	1	0.31	1.24	0.256	0.40766	0
CVDIII_P_121	CVDIII	121_BLM.hydrolase	Q13867	CVDIII_P_121	121	Bleomycin hydrolase	BLM hydrolase	BLMH	Q13867	642	BLMH	4.16318	5.17255	4.57639	0.493949	0.426368	0.549636	1.01	2.01	1.65e-10	1.5e-08	1	0.41	1.33	0.0248	0.0665	1
CVDII_P_105	CVDII	105_CD40.L	P29965	CVDII_P_105	105	CD40 ligand	CD40-L	CD40LG	P29965	959	CD40LG	6.99582	7.95319	7.58367	1.14111	0.98344	1.26915	0.96	1.94	0.00514	0.0598	1	0.59	1.5	0.169	0.34872	0
CVDII_P_141	CVDII	141_GH	P01241	CVDII_P_141	141	Growth hormone	GH	GH1	P01241	2688	GH1	8.83394	9.79747	9.70508	1.68189	1.4495	1.87061	0.96	1.95	0.0535	0.256	0	0.87	1.83	0.166	0.34872	0
INF_P_117	INF	117_CXCL11	O14625	INF_P_117	117	C-X-C motif chemokine 11	CXCL11	CXCL11	O14625	6373	CXCL11	8.72041	9.56866	9.55631	0.982806	0.849273	1.10313	0.85	1.8	0.00378	0.0086	1	0.84	1.78	0.0245	0.16727	0
INF_P_155	INF	155_TRANCE	O14788	INF_P_155	155	TNF-related activation-induced cytokine	TRANCE	TNFSF11	O14788	8600	TNFSF11	5.95059	6.78038	6.41627	0.603897	0.521846	0.677834	0.83	1.78	7.7e-06	5.51e-05	1	0.47	1.38	0.041	0.23105	0
INF_P_138	INF	138_TNFSF14	O43557	INF_P_138	138	Tumor necrosis factor ligand superfamily member 14	TNFSF14	TNFSF14	O43557	8740	TNFSF14	4.86962	5.65907	5.37593	0.80411	0.694856	0.90256	0.79	1.73	0.00106	0.00349	1	0.51	1.42	0.0941	0.34872	0
INF_P_191	INF	191_ST1A1	P50225	INF_P_191	191	Sulfotransferase 1A1	ST1A1	SULT1A1	P50225	6817	SULT1A1	3.0178	3.80799	2.90457	1.18411	1.02322	1.32908	0.79	1.73	0.024	0.0399	1	-0.11	-1.08	0.798	0.83404	0
INF_P_186	INF	186_CX3CL1	P78423	INF_P_186	186	Fractalkine	CX3CL1	CX3CL1	P78423	6376	CX3CL1	7.28942	8.07259	7.5152	0.468864	0.40516	0.526269	0.78	1.72	1.03e-07	1.55e-06	1	0.23	1.17	0.199	0.45217	0
INF_P_109	INF	109_IL.7	P13232	INF_P_109	109	Interleukin-7	IL-7	IL7	P13232	3574	IL7	5.48569	6.25094	5.34813	0.547229	0.472878	0.614228	0.77	1.7	5.49e-06	4.57e-05	1	-0.14	-1.1	0.501	0.65963	0
INF_P_122	INF	122_CXCL9	Q07325	INF_P_122	122	C-X-C motif chemokine 9	CXCL9	CXCL9	Q07325	4283	CXCL9	6.80362	7.53225	7.85944	0.73248	0.632958	0.82216	0.73	1.66	0.000916	0.00344	1	1.06	2.08	0.000195	0.00413	1
CVDIII_P_145	CVDIII	145_CHIT1	Q13231	CVDIII_P_145	145	Chitotriosidase-1	CHIT1	CHIT1	Q13231	1118	CHIT1	-1.16687	-0.433432	0.00629721	1.28903	1.11267	1.43436	0.73	1.66	0.0507	0.308	0	1.17	2.26	0.0149	0.0451	1
INF_P_169	INF	169_CXCL10	P02778	INF_P_169	169	C-X-C motif chemokine 10	CXCL10	CXCL10	P02778	3627	CXCL10	8.38116	9.10012	8.99663	0.846155	0.731189	0.949753	0.72	1.65	0.00434	0.00957	1	0.62	1.53	0.0537	0.25151	0
INF_P_137	INF	137_CCL11	P51671	INF_P_137	137	Eotaxin-1	CCL11	CCL11	P51671	6356	CCL11	8.36002	9.07456	8.24351	0.823059	0.711231	0.923829	0.71	1.64	0.00359	0.00842	1	-0.12	-1.08	0.705	0.80084	0
INF_P_176	INF	176_CD40	P25942	INF_P_176	176	CD40L receptor	CD40	CD40	P25942	958	CD40	9.92466	10.6252	10.2113	0.498147	0.430465	0.559137	0.7	1.63	4.92e-06	4.57e-05	1	0.29	1.22	0.126	0.34872	0
CVDII_P_115	CVDII	115_STK4	Q13043	CVDII_P_115	115	Serine/threonine-protein kinase 4	STK4	STK4	Q13043	6789	STK4	0.98898	1.68961	0.880801	0.736062	0.63436	0.818653	0.7	1.63	0.00159	0.0242	1	-0.11	-1.08	0.693	0.80873	0
CVDII_P_193	CVDII	193_NEMO	Q9Y6K9	CVDII_P_193	193	NF-kappa-B essential modulator	NEMO	IKBKG	Q9Y6K9	8517	IKBKG	4.631	5.32425	4.37481	0.849759	0.732348	0.945108	0.69	1.62	0.00645	0.0653	1	-0.26	-1.19	0.419	0.57358	0
INF_P_157	INF	157_IL.12B	P29460	INF_P_157	157	Interleukin-12 subunit beta	IL-12B	IL12B	P29460	3593	IL12B	5.21017	5.89386	5.65764	0.72901	0.629961	0.818266	0.68	1.61	0.00172	0.00478	1	0.45	1.36	0.103	0.34872	0
INF_P_185	INF	185_CCL25	O15444	INF_P_185	185	C-C motif chemokine 25	CCL25	CCL25	O15444	6370	CCL25	6.95772	7.63561	6.58671	0.836021	0.722432	0.938379	0.68	1.6	0.00639	0.0126	1	-0.37	-1.29	0.236	0.49233	0
INF_P_162	INF	162_IL.10	P22301	INF_P_162	162	Interleukin-10	IL-10	IL10	P22301	3586	IL10	3.84682	4.49496	3.89435	0.676016	0.584167	0.758784	0.65	1.57	0.00137	0.00411	1	0.05	1.03	0.851	0.87396	0
CVDIII_P_149	CVDIII	149_CCL22	O00626	CVDIII_P_149	149	C-C motif chemikine 22	CCL22	CCL22	O00626	6367	CCL22	2.56203	3.19939	3.17112	0.885189	0.764079	0.984983	0.64	1.56	0.0139	0.151	0	0.61	1.53	0.0639	0.126	0
INF_P_118	INF	118_AXIN1	O15169	INF_P_118	118	Axin-1	AXIN1	AXIN1	O15169	8312	AXIN1	3.19177	3.82587	3.04381	0.701096	0.605839	0.786934	0.63	1.55	0.00246	0.00659	1	-0.15	-1.11	0.572	0.70361	0
INF_P_142	INF	142_MMP.1	P03956	INF_P_142	142	Matrix metalloproteinase-1	MMP-1	MMP1	P03956	4312	MMP1	2.22977	2.85864	2.50557	0.989863	0.855371	1.11106	0.63	1.55	0.0314	0.0481	1	0.28	1.21	0.456	0.61614	0
INF_P_156	INF	156_HGF	P14210	INF_P_156	156	Hepatocyte growth factor	HGF	HGF	P14210	3082	HGF	8.51379	9.13219	9.00626	0.486585	0.420473	0.54616	0.62	1.54	3.09e-05	0.000193	1	0.49	1.41	0.00777	0.0728	1
CVDIII_P_114	CVDIII	114_CSTB	P04080	CVDIII_P_114	114	Cystatin-B	CSTB	CSTB	P04080	1476	CSTB	2.66936	3.29238	3.65025	0.795661	0.6868	0.885362	0.62	1.54	0.00766	0.116	0	0.98	1.97	0.00111	0.00843	1
INF_P_154	INF	154_CXCL5	P42830	INF_P_154	154	C-X-C motif chemokine 5	CXCL5	CXCL5	P42830	6374	CXCL5	13.1963	13.7959	13.5389	0.720909	0.62296	0.809172	0.6	1.52	0.0052	0.0111	1	0.34	1.27	0.205	0.45217	0
INF_P_187	INF	187_TNFRSF9	Q07011	INF_P_187	187	Tumor necrosis factor receptor superfamily member 9	TNFRSF9	TNFRSF9	Q07011	3604	TNFRSF9	7.08568	7.67559	7.44234	0.600026	0.518501	0.673489	0.59	1.51	0.00104	0.00349	1	0.36	1.28	0.114	0.34872	0
INF_P_173	INF	173_CCL28	Q9NRJ3	INF_P_173	173	C-C motif chemokine 28	CCL28	CCL28	Q9NRJ3	56477	CCL28	3.21378	3.76909	3.58994	0.621429	0.536996	0.697513	0.56	1.47	0.00276	0.00667	1	0.38	1.3	0.107	0.34872	0
INF_P_196	INF	196_CSF.1	P09603	INF_P_196	196	Macrophage colony-stimulating factor 1	CSF-1	CSF1	P09603	1435	CSF1	9.21861	9.76175	9.36394	0.315236	0.272405	0.353831	0.54	1.46	4.6e-08	8.63e-07	1	0.15	1.11	0.219	0.46867	0
INF_P_193	INF	193_IL.5	P05113	INF_P_193	193	Interleukin-5	IL-5	IL5	P05113	3567	IL5	3.39208	3.92791	3.54048	1.18593	1.0248	1.33112	0.54	1.45	0.124	0.154	0	0.15	1.11	0.738	0.81353	0
INF_P_171	INF	171_IL.20	Q9NYY1	INF_P_171	171	Interleukin-20	IL-20	IL20	Q9NYY1	50604	IL20	2.07061	2.59372	2.66243	0.583927	0.50459	0.655419	0.52	1.44	0.00269	0.00667	1	0.59	1.51	0.00768	0.0728	1
INF_P_102	INF	102_VEGF.A	P15692	INF_P_102	102	Vascular endothelial growth factor A	VEGF-A	VEGFA	P15692	7422	VEGFA	12.5352	13.0528	12.6712	0.634004	0.547862	0.711627	0.52	1.43	0.00605	0.0123	1	0.14	1.1	0.566	0.70361	0
INF_P_124	INF	124_IL.2RB	P14784	INF_P_124	124	Interleukin-2 receptor subunit beta	IL-2RB	IL2RB	P14784	3560	IL2RB	1.87525	2.39995	2.0005	0.382856	0.330838	0.42973	0.52	1.44	8.08e-06	5.51e-05	1	0.13	1.09	0.382	0.55614	0
INF_P_135	INF	135_TGFA	P01135	INF_P_135	135	Transforming growth factor alpha	TGF-alpha	TGFA	P01135	7039	TGFA	4.66836	5.18864	4.94542	0.729545	0.630423	0.818866	0.52	1.43	0.016	0.0279	1	0.28	1.21	0.31	0.54478	0
INF_P_149	INF	149_IL.10RB	Q08334	INF_P_149	149	Interleukin-10 receptor subunit beta	IL-10RB	IL10RB	Q08334	3588	IL10RB	7.29828	7.82272	7.48882	0.469023	0.405298	0.526448	0.52	1.44	0.000215	0.00107	1	0.19	1.14	0.278	0.52899	0
CVDII_P_191	CVDII	191_HSP.27	P04792	CVDII_P_191	191	Heat shock 27 kDa protein	HSP 27	HSPB1	P04792	3315	HSPB1	8.43306	8.94837	8.86448	0.786393	0.677737	0.874632	0.52	1.43	0.0276	0.175	0	0.43	1.35	0.143	0.33341	0
CVDIII_P_152	CVDIII	152_Ep.CAM	P16422	CVDIII_P_152	152	Epithelial cell adhesion molecule	Ep-CAM	EPCAM	P16422	4072	EPCAM	2.86145	3.38189	3.15458	0.989164	0.853829	1.10068	0.52	1.43	0.0705	0.328	0	0.29	1.23	0.422	0.526	0
INF_P_107	INF	107_CDCP1	Q9H5V8	INF_P_107	107	CUB domain-containing protein 1	CDCP1	CDCP1	Q9H5V8	64866	CDCP1	3.38918	3.89607	4.01327	0.51883	0.448337	0.582352	0.51	1.42	0.00112	0.00349	1	0.62	1.54	0.00168	0.02521	1
INF_P_183	INF	183_MCP.2	P80075	INF_P_183	183	Monocyte chemotactic protein 2	MCP-2	CCL8	P80075	6355	CCL8	10.2171	10.7273	10.4458	0.661786	0.57187	0.742811	0.51	1.42	0.0094	0.0172	1	0.23	1.17	0.356	0.55614	0
CVDII_P_111	CVDII	111_SRC	P12931	CVDII_P_111	111	Proto-oncogene tyrosine-protein kinase Src	SRC	SRC	P12931	6714	SRC	4.71303	5.22024	5.05036	0.782672	0.67453	0.870494	0.51	1.42	0.0294	0.175	0	0.34	1.26	0.249	0.40766	0
CVDII_P_143	CVDII	143_GLO1	Q04760	CVDII_P_143	143	Lactoylglutathione lyase	GLO1	GLO1	Q04760	2739	GLO1	6.44275	6.95708	6.88923	0.878949	0.757505	0.977574	0.51	1.43	0.0486	0.253	0	0.45	1.36	0.175	0.34993	0
INF_P_114	INF	114_IL.17C	Q9P0M4	INF_P_114	114	Interleukin-17C	IL-17C	IL17C	Q9P0M4	27189	IL17C	3.81133	4.31439	4.50574	0.900857	0.778459	1.01115	0.5	1.42	0.0579	0.0819	1	0.69	1.62	0.0411	0.23105	0
INF_P_167	INF	167_Flt3L	P49771	INF_P_167	167	Fms-related tyrosine kinase 3 ligand	Flt3L	FLT3LG	P49771	2323	FLT3LG	9.97476	10.4787	10.1284	0.482755	0.417163	0.54186	0.5	1.42	0.000522	0.00217	1	0.15	1.11	0.395	0.55614	0
INF_P_105	INF	105_MCP.3	P80098	INF_P_105	105	Monocyte chemotactic protein 3	MCP-3	CCL7	P80098	6354	CCL7	3.85761	4.36112	4.22082	1.08163	0.934671	1.21406	0.5	1.42	0.113	0.144	0	0.36	1.29	0.369	0.55614	0
CVDII_P_180	CVDII	180_GT	P51161	CVDII_P_180	180	Gastrotropin	GT	FABP6	P51161	2172	FABP6	1.12642	1.62845	1.32519	0.781805	0.673783	0.869529	0.5	1.42	0.0308	0.175	0	0.2	1.15	0.495	0.6532	0
INF_P_148	INF	148_IL.15RA	Q13261	INF_P_148	148	Interleukin-15 receptor subunit alpha	IL-15RA	IL15RA	Q13261	3601	IL15RA	2.62887	3.10839	2.74434	0.315055	0.272249	0.353628	0.48	1.39	9.42e-07	1.18e-05	1	0.12	1.08	0.328	0.54586	0
INF_P_151	INF	151_IL.18R1	Q13478	INF_P_151	151	Interleukin-18 receptor 1	IL-18R1	IL18R1	Q13478	8809	IL18R1	7.92905	8.40766	8.0695	0.42977	0.371377	0.482388	0.48	1.39	0.000227	0.00107	1	0.14	1.1	0.382	0.55614	0
CVDIII_P_109	CVDIII	109_IL2.RA	P01589	CVDIII_P_109	109	Interleukin-2 receptor subunit alpha	IL-2 RA	IL2RA	P01589	3559	IL2RA	2.80685	3.27499	3.45987	0.589046	0.508454	0.655454	0.47	1.38	0.00682	0.116	0	0.65	1.57	0.00321	0.0183	1
CVDIII_P_151	CVDIII	151_PI3	P19957	CVDIII_P_151	151	Elafin	PI3	PI3	P19957	5266	PI3	2.39742	2.86579	5.38463	0.941311	0.812523	1.04743	0.47	1.38	0.0869	0.359	0	2.99	7.93	7.7e-14	7.01e-12	1
INF_P_168	INF	168_CXCL6	P80162	INF_P_168	168	C-X-C motif chemokine 6	CXCL6	CXCL6	P80162	6372	CXCL6	9.0979	9.5699	9.59542	0.820563	0.709074	0.921027	0.47	1.39	0.0509	0.0734	1	0.5	1.41	0.107	0.34872	0
INF_P_134	INF	134_SLAMF1	Q13291	INF_P_134	134	Signaling lymphocytic activation molecule	SLAMF1	SLAMF1	Q13291	6504	SLAMF1	3.78431	4.24396	4.03845	0.66692	0.576306	0.748573	0.46	1.38	0.0198	0.0338	1	0.25	1.19	0.309	0.54478	0
CVDIII_P_136	CVDIII	136_SELE	P16581	CVDIII_P_136	136	E-selectin	SELE	SELE	P16581	6401	SELE	1.66773	2.11673	2.37862	0.541311	0.46725	0.602337	0.45	1.37	0.00481	0.11	0	0.71	1.64	0.000535	0.00696	1
INF_P_143	INF	143_LIF.R	P42702	INF_P_143	143	Leukemia inhibitory factor receptor	LIF-R	LIFR	P42702	3977	LIFR	3.51706	3.9629	3.41224	0.379462	0.327905	0.42592	0.45	1.36	0.000107	0.000571	1	-0.1	-1.08	0.46	0.61614	0
INF_P_159	INF	159_IL.13	P35225	INF_P_159	159	Interleukin-13	IL-13	IL13	P35225	3596	IL13	1.39685	1.84362	1.82294	0.558391	0.482523	0.626757	0.45	1.36	0.0071	0.0135	1	0.43	1.34	0.0431	0.23105	0
INF_P_161	INF	161_MMP.10	P09238	INF_P_161	161	Matrix metalloproteinase-10	MMP-10	MMP10	P09238	4319	MMP10	7.22306	7.6743	7.1091	0.714617	0.617522	0.80211	0.45	1.37	0.0324	0.0486	1	-0.11	-1.08	0.669	0.77246	0
CVDIII_P_115	CVDIII	115_MCP.1	P13500	CVDIII_P_115	115	Monocyte chemotactic protein 1	MCP-1	CCL2	P13500	6347	CCL2	2.16902	2.6053	2.90433	0.573367	0.49492	0.638008	0.44	1.35	0.00949	0.123	0	0.74	1.66	0.00071	0.00808	1
CVDIII_P_144	CVDIII	144_IGFBP.1	P08833	CVDIII_P_144	144	Insulin-like growth factor-binding protein 1	IGFBP-1	IGFBP1	P08833	3484	IGFBP1	3.02309	3.45927	4.19123	1.33936	1.15611	1.49035	0.44	1.35	0.26	0.565	0	1.17	2.25	0.0195	0.0549	1
INF_P_195	INF	195_TNFB	P01374	INF_P_195	195	TNF-beta	TNFB	LTA	P01374	4049	LTA	5.06397	5.49511	5.47559	0.417215	0.360529	0.468296	0.43	1.35	0.000589	0.00233	1	0.41	1.33	0.0094	0.07831	1
INF_P_130	INF	130_CCL4	P13236	INF_P_130	130	C-C motif chemokine 4	CCL4	CCL4	P13236	6351	CCL4	7.69968	8.12035	7.95827	0.641977	0.554753	0.720577	0.42	1.34	0.0266	0.0424	1	0.26	1.2	0.282	0.52899	0
INF_P_131	INF	131_CD6	Q8WWJ7	INF_P_131	131	T cell surface glycoprotein CD6 isoform	CD6	CD6	Q8WWJ7	NA	NA	5.20322	5.61659	5.45443	0.505967	0.437222	0.567915	0.41	1.33	0.00602	0.0123	1	0.25	1.19	0.186	0.45217	0
CVDIII_P_132	CVDIII	132_CCL24	O00175	CVDIII_P_132	132	C-C motif chemokine 24	CCL24	CCL24	O00175	6369	CCL24	4.21307	4.61287	5.17403	0.764577	0.659969	0.850774	0.4	1.32	0.0722	0.328	0	0.96	1.95	0.000895	0.00814	1
INF_P_178	INF	178_IFN.gamma	P01579	INF_P_178	178	Interferon gamma	IFN-gamma	IFNG	P01579	3458	IFNG	2.40842	2.80032	2.89882	0.435913	0.376686	0.489283	0.39	1.31	0.0026	0.00667	1	0.49	1.4	0.00321	0.04011	1
CVDII_P_190	CVDII	190_CA5A	P35218	CVDII_P_190	190	Carbonic anhydrase 5A, mitochondrial	CA5A	CA5A	P35218	763	CA5A	0.500739	0.893944	0.921929	0.847453	0.73036	0.942543	0.39	1.31	0.117	0.379	0	0.42	1.34	0.184	0.34993	0
CVDII_P_113	CVDII	113_IL.6	P05231	CVDII_P_113	113	Interleukin-6	IL-6	IL6	P05231	3569	IL6	1.62848	2.00419	2.68757	0.689837	0.594523	0.767242	0.38	1.3	0.0661	0.287	0	1.06	2.08	7.56e-05	0.00344	1
INF_P_126	INF	126_OSM	P13725	INF_P_126	126	Oncostatin-M	OSM	OSM	P13725	5008	OSM	5.82568	6.20605	6.1861	0.852167	0.736384	0.956502	0.38	1.3	0.128	0.155	0	0.36	1.28	0.259	0.51096	0
CVDIII_P_172	CVDIII	172_CASP.3	P42574	CVDIII_P_172	172	Caspase-3	CASP-3	CASP3	P42574	836	CASP3	5.28241	5.65826	5.83051	0.875394	0.755624	0.974085	0.38	1.3	0.139	0.421	0	0.55	1.46	0.0913	0.163	0
CVDIII_P_117	CVDIII	117_Gal.3	P17931	CVDIII_P_117	117	Galectin-3	Gal-3	LGALS3	P17931	3958	LGALS3	3.72561	4.09906	4.2936	0.524149	0.452436	0.583241	0.37	1.3	0.0149	0.151	0	0.57	1.48	0.00394	0.0197	1
INF_P_165	INF	165_CD5	P06127	INF_P_165	165	T-cell surface glycoprotein CD5	CD5	CD5	P06127	921	CD5	5.41154	5.77782	5.64806	0.48465	0.418801	0.543987	0.37	1.29	0.0108	0.0194	0	0.24	1.18	0.193	0.45217	0
CVDIII_P_129	CVDIII	129_FABP4	P15090	CVDIII_P_129	129	Fatty acid-binding protein, adipocyte	FABP4	FABP4	P15090	2167	FABP4	2.51491	2.87598	3.55238	0.702138	0.606073	0.781296	0.36	1.28	0.077	0.333	0	1.04	2.05	0.00011	0.00251	1
CVDII_P_110	CVDII	110_IL.4RA	P24394	CVDII_P_110	110	Interleukin-4 receptor subunit alpha	IL-4RA	IL4R	P24394	3566	IL4R	1.89747	2.25433	1.89095	0.426472	0.367547	0.474326	0.36	1.28	0.00525	0.0598	0	-0.01	-1	0.967	0.96722	0
CVDIII_P_186	CVDIII	186_MMP.3	P08254	CVDIII_P_186	186	Matrix metalloproteinase-3	MMP-3	MMP3	P08254	4314	MMP3	6.1756	6.53083	6.30262	0.634628	0.547799	0.706174	0.36	1.28	0.0545	0.31	0	0.13	1.09	0.587	0.668	0
CVDIII_P_192	CVDIII	192_IGFBP.2	P18065	CVDIII_P_192	192	Insulin-like Growth Factor-Binding Protein 2	IGFBP-2	IGFBP2	P18065	3485	IGFBP2	5.59414	5.9549	6.10108	0.765395	0.660675	0.851684	0.36	1.28	0.105	0.381	0	0.51	1.42	0.0743	0.138	0
CVDII_P_162	CVDII	162_CEACAM8	P31997	CVDII_P_162	162	Carcinoembryonic antigenrelated cell adhesion molecule 8	CEACAM8	CEACAM8	P31997	1088	CEACAM8	4.23818	4.58915	4.40784	0.81573	0.70302	0.907261	0.35	1.28	0.145	0.421	0	0.17	1.12	0.577	0.72508	0
INF_P_174	INF	174_DNER	Q8NFT8	INF_P_174	174	Delta and Notch-like epidermal growth factor-related receptor	DNER	DNER	Q8NFT8	92737	DNER	9.38858	9.71755	9.21283	0.336101	0.290435	0.377251	0.33	1.26	0.0011	0.00349	0	-0.18	-1.13	0.163	0.43785	0
INF_P_120	INF	120_TRAIL	P50591	INF_P_120	120	TNF-related apoptosis-inducing ligand	TRAIL	TNFSF10	P50591	8743	TNFSF10	10.2065	10.5245	10.0277	0.479964	0.414752	0.538727	0.32	1.25	0.025	0.0407	0	-0.18	-1.13	0.32	0.54478	0
CVDII_P_152	CVDII	152_TIM	Q96D42	CVDII_P_152	152	T-cell immunoglobulin mucin receptor 1	TIM	HAVCR1	Q96D42	26762	HAVCR1	6.22688	6.54572	6.71447	0.741793	0.6393	0.825028	0.32	1.25	0.146	0.421	0	0.49	1.4	0.0799	0.20775	0
INF_P_141	INF	141_FGF.5	Q8NF90	INF_P_141	141	Fibroblast growth factor 5	FGF-5	FGF5	Q8NF90	NA	NA	3.07493	3.38291	2.80497	0.385619	0.333226	0.432832	0.31	1.24	0.0072	0.0135	0	-0.27	-1.21	0.0631	0.27836	0
CVDII_P_144	CVDII	144_CD84	Q9UIB8	CVDII_P_144	144	SLAM family member 5	CD84	CD84	Q9UIB8	8832	CD84	5.93636	6.2456	5.97401	0.465255	0.40097	0.51746	0.31	1.24	0.0255	0.175	0	0.04	1.03	0.828	0.90782	0
CVDII_P_177	CVDII	177_FABP2	P12104	CVDII_P_177	177	Fatty acid-binding protein, intestinal	FABP2	FABP2	P12104	2169	FABP2	7.85553	8.16674	7.89142	1.1865	1.02256	1.31964	0.31	1.24	0.373	0.666	0	0.04	1.03	0.935	0.96715	0
CVDII_P_106	CVDII	106_SLAMF7	Q9NQ25	CVDII_P_106	106	SLAM family member 7	SLAMF7	SLAMF7	Q9NQ25	57823	SLAMF7	0.988815	1.27972	1.66861	0.534033	0.460246	0.593956	0.29	1.22	0.0661	0.287	0	0.68	1.6	0.000894	0.01356	1
INF_P_189	INF	189_TWEAK	O43508	INF_P_189	189	Tumor necrosis factor (Ligand) superfamily, member 12	TWEAK	TNFSF12	O43508	8742	TNFSF12	11.5164	11.8108	11.209	0.473669	0.409312	0.531662	0.29	1.23	0.0352	0.0517	0	-0.31	-1.24	0.0845	0.34872	0
CVDII_P_114	CVDII	114_TNFRSF10A	O00220	CVDII_P_114	114	Tumor necrosis factor receptor superfamily member 10A	TNFRSF10A	TNFRSF10A	O00220	8797	TNFRSF10A	2.16581	2.44426	2.62339	0.373643	0.322017	0.415569	0.28	1.21	0.0126	0.104	0	0.46	1.37	0.00136	0.01435	1
CVDIII_P_168	CVDIII	168_Gal.4	P56470	CVDIII_P_168	168	Galectin-4	Gal-4	LGALS4	P56470	3960	LGALS4	2.11094	2.39539	2.6215	0.473545	0.408755	0.526931	0.28	1.22	0.0394	0.256	0	0.51	1.42	0.00411	0.0197	1
INF_P_164	INF	164_CCL23	P55773	INF_P_164	164	C-C motif chemokine 23	CCL23	CCL23	P55773	6368	CCL23	10.8771	11.1594	10.9055	0.559342	0.483345	0.627824	0.28	1.22	0.086	0.117	0	0.03	1.02	0.892	0.90377	0
CVDII_P_145	CVDII	145_PAPPA	Q13219	CVDII_P_145	145	Pappalysin-1	PAPPA	PAPPA	Q13219	5069	PAPPA	1.80054	2.07668	2.14109	0.410027	0.353374	0.456035	0.28	1.21	0.0237	0.175	0	0.34	1.27	0.0276	0.08108	0
CVDII_P_134	CVDII	134_FGF.21	Q9NSA1	CVDII_P_134	134	Fibroblast growth factor 21	FGF-21	FGF21	Q9NSA1	26291	FGF21	4.49861	4.76376	5.22331	1.499	1.29189	1.6672	0.27	1.2	0.548	0.807	0	0.72	1.65	0.196	0.34993	0
CVDIII_P_125	CVDIII	125_TIMP4	Q99727	CVDIII_P_125	125	Metalloproteinase inhibitor 4	TIMP4	TIMP4	Q99727	7079	TIMP4	3.40829	3.6708	3.57742	0.424211	0.366171	0.472036	0.26	1.2	0.0339	0.256	0	0.17	1.12	0.28	0.399	0
INF_P_116	INF	116_IL.17A	Q16552	INF_P_116	116	Interleukin-17A	IL-17A	IL17A	Q16552	3605	IL17A	2.06608	2.31524	2.87207	0.500355	0.432372	0.561615	0.25	1.19	0.0902	0.121	0	0.81	1.75	3.63e-05	0.00272	1
CVDIII_P_101	CVDIII	101_TNFRSF14	Q92956	CVDIII_P_101	101	Tumor necrosis factor receptor superfamily member 14	TNFRSF14	TNFRSF14	Q92956	8764	TNFRSF14	4.19155	4.44588	4.68527	0.476059	0.410926	0.52973	0.25	1.19	0.0663	0.328	0	0.49	1.41	0.00571	0.0217	1
INF_P_123	INF	123_CST5	P28325	INF_P_123	123	Cystatin D	CST5	CST5	P28325	1473	CST5	8.13425	8.38032	7.81886	0.546585	0.472321	0.613506	0.25	1.19	0.125	0.154	0	-0.32	-1.24	0.125	0.34872	0
CVDII_P_133	CVDII	133_IL.18	Q14116	CVDII_P_133	133	Interleukin-18	IL-18	IL18	Q14116	3606	IL18	7.69482	7.9493	8.21005	0.663348	0.571694	0.737781	0.25	1.19	0.194	0.489	0	0.52	1.43	0.0391	0.10786	0
CVDIII_P_137	CVDIII	137_AZU1	P20160	CVDIII_P_137	137	Azurocidin	AZU1	AZU1	P20160	566	AZU1	4.67382	4.92588	4.97841	0.997412	0.860948	1.10986	0.25	1.19	0.382	0.724	0	0.3	1.24	0.408	0.515	0
INF_P_181	INF	181_LIF	P15018	INF_P_181	181	Leukemia inhibitory factor	LIF	LIF	P15018	3976	LIF	2.54007	2.7754	2.63626	0.714671	0.61757	0.802171	0.24	1.18	0.261	0.292	0	0.1	1.07	0.719	0.80442	0
CVDIII_P_153	CVDIII	153_AP.N	P15144	CVDIII_P_153	153	Aminopeptidase N	AP-N	ANPEP	P15144	290	ANPEP	4.54406	4.78651	4.85792	0.347443	0.299907	0.386614	0.24	1.18	0.0171	0.155	0	0.31	1.24	0.0156	0.0458	0
CVDII_P_130	CVDII	130_Gal.9	O00182	CVDII_P_130	130	Galectin-9	Gal-9	LGALS9	O00182	3965	LGALS9	5.70273	5.93397	6.31302	0.397543	0.342615	0.44215	0.23	1.17	0.05	0.253	0	0.61	1.53	7.57e-05	0.00344	1
INF_P_152	INF	152_PD.L1	Q9NZQ7	INF_P_152	152	Programmed cell death 1 ligand 1	PD-L1	CD274	Q9NZQ7	29126	CD274	3.38611	3.61506	3.45561	0.360167	0.311232	0.404264	0.23	1.17	0.0313	0.0481	0	0.07	1.05	0.606	0.73251	0
CVDII_P_175	CVDII	175_HB.EGF	Q99075	CVDII_P_175	175	Proheparin-binding EGF-like growth factor	HB-EGF	HBEGF	Q99075	1839	HBEGF	7.17263	7.38805	7.46517	0.650371	0.560509	0.723348	0.22	1.16	0.261	0.56	0	0.29	1.22	0.229	0.40042	0
CVDIII_P_107	CVDIII	107_MMP.9	P14780	CVDIII_P_107	107	Matrix metalloproteinase-9	MMP-9	MMP9	P14780	4318	MMP9	5.0427	5.25529	5.55976	0.628538	0.542543	0.699399	0.21	1.16	0.243	0.565	0	0.52	1.43	0.0273	0.0709	1
CVDIII_P_112	CVDIII	112_TFF3	Q07654	CVDIII_P_112	112	Trefoil factor 3	TFF3	TFF3	Q07654	7033	TFF3	4.58327	4.79505	5.075	0.655365	0.5657	0.72925	0.21	1.16	0.264	0.565	0	0.49	1.41	0.0437	0.0946	1
CVDIII_P_164	CVDIII	164_CTSD	P07339	CVDIII_P_164	164	Cathepsin D	CTSD	CTSD	P07339	1509	CTSD	3.10696	3.32023	3.48968	0.350859	0.302855	0.390414	0.21	1.16	0.0371	0.256	0	0.38	1.3	0.00371	0.0197	1
CVDII_P_118	CVDII	118_PAR.1	P25116	CVDII_P_118	118	Proteinase-activated receptor 1	PAR-1	F2R	P25116	2149	F2R	3.23558	3.44984	3.02613	0.594064	0.511982	0.660722	0.21	1.16	0.221	0.517	0	-0.21	-1.16	0.345	0.50444	0
CVDII_P_151	CVDII	151_MERTK	Q12866	CVDII_P_151	151	Tyrosine-protein kinase Mer	MERTK	MERTK	Q12866	10461	MERTK	3.16407	3.37702	3.17254	0.402848	0.347187	0.448051	0.21	1.16	0.0744	0.308	0	0.01	1.01	0.955	0.96722	0
CVDIII_P_148	CVDIII	148_TR.AP	P13686	CVDIII_P_148	148	Tartrate-resistant acid phosphatase type 5	TR-AP	ACP5	P13686	54	ACP5	4.87498	5.08775	4.75357	0.548734	0.473657	0.610597	0.21	1.16	0.181	0.484	0	-0.12	-1.09	0.548	0.64	0
CVDIII_P_176	CVDIII	176_ST2	Q01638	CVDIII_P_176	176	ST2 protein	ST2	IL1RL1	Q01638	9173	IL1RL1	2.84003	3.0495	3.18976	0.481062	0.415244	0.535296	0.21	1.16	0.133	0.419	0	0.35	1.27	0.0505	0.104	0
CVDII_P_112	CVDII	112_IL.1ra	P18510	CVDII_P_112	112	Interleukin-1 receptor antagonist protein	IL-1ra	IL1RN	P18510	3557	IL1RN	3.4793	3.66865	4.28905	0.575473	0.49596	0.640045	0.19	1.14	0.264	0.56	0	0.81	1.75	0.000262	0.00725	1
CVDII_P_123	CVDII	123_TF	P13726	CVDII_P_123	123	Tissue factor	TF	F3	P13726	2152	F3	4.44183	4.63204	4.6054	0.38853	0.334847	0.432126	0.19	1.14	0.098	0.361	0	0.16	1.12	0.26	0.40766	0
CVDII_P_168	CVDII	168_IgG.Fc.receptor.II.b	P31994	CVDII_P_168	168	Low affinity immunoglobulin gamma Fc region receptor II-b	IgG Fc receptor II-b	FCGR2B	P31994	2213	FCGR2B	0.766164	0.94218	1.1454	0.421476	0.36324	0.468769	0.18	1.13	0.157	0.421	0	0.38	1.3	0.0173	0.06323	1
CVDII_P_176	CVDII	176_GDF.2	Q9UK05	CVDII_P_176	176	Growth/differentiation factor 2	GDF-2	GDF2	Q9UK05	2658	GDF2	3.9166	4.09447	4.6501	0.659756	0.568598	0.733786	0.18	1.13	0.36	0.655	0	0.73	1.66	0.0035	0.02273	1
INF_P_180	INF	180_IL.4	P05112	INF_P_180	180	Interleukin-4	IL-4	IL4	P05112	3565	IL4	2.58768	2.76403	2.58919	0.445165	0.384681	0.499669	0.18	1.13	0.177	0.207	0	0	1	0.993	0.99277	0
CVDIII_P_190	CVDIII	190_PDGF.subunit.A	P04085	CVDIII_P_190	190	Platelet-derived growth factor subunit A	PDGF subunit A	PDGFA	P04085	5154	PDGFA	5.1187	5.2924	5.56009	0.564726	0.487462	0.628393	0.17	1.13	0.288	0.595	0	0.44	1.36	0.0358	0.0834	1
INF_P_101	INF	101_IL.8	P10145	INF_P_101	101	Interleukin-8	IL-8	CXCL8	P10145	3576	CXCL8	8.77334	8.94624	8.66013	0.994604	0.859468	1.11638	0.17	1.13	0.552	0.6	0	-0.11	-1.08	0.761	0.82669	0
INF_P_108	INF	108_CD244	Q9BZW8	INF_P_108	108	Natural killer cell receptor 2B4	CD244	CD244	Q9BZW8	51744	CD244	7.33694	7.50209	7.26933	0.381698	0.329837	0.42843	0.17	1.12	0.14	0.167	0	-0.07	-1.05	0.635	0.74468	0
CVDII_P_158	CVDII	158_HO.1	P09601	CVDII_P_158	158	Heme oxygenase 1	HO-1	HMOX1	P09601	3162	HMOX1	10.0757	10.2463	10.0661	0.572914	0.493754	0.637199	0.17	1.13	0.312	0.617	0	-0.01	-1.01	0.964	0.96722	0
INF_P_158	INF	158_IL.24	Q13007	INF_P_158	158	Interleukin-24	IL-24	IL24	Q13007	11009	IL24	2.00877	2.17174	2.18937	0.47986	0.414662	0.538612	0.16	1.12	0.246	0.28	0	0.18	1.13	0.315	0.54478	0
CVDII_P_121	CVDII	121_PRSS27	Q9BQR3	CVDII_P_121	121	Serine protease 27	PRSS27	PRSS27	Q9BQR3	83886	PRSS27	8.16102	8.31755	8.48586	0.482471	0.415808	0.536608	0.16	1.11	0.271	0.56	0	0.32	1.25	0.0729	0.19525	0
CVDIII_P_169	CVDIII	169_IL.1RT2	P27930	CVDIII_P_169	169	Interleukin-1 receptor type 2	IL-1RT2	IL1R2	P27930	7850	IL1R2	4.36761	4.52665	4.51184	0.409342	0.353337	0.45549	0.16	1.12	0.18	0.484	0	0.14	1.11	0.34	0.461	0
CVDIII_P_141	CVDIII	141_CXCL16	Q9H2A7	CVDIII_P_141	141	C-X-C motif chemokine 16	CXCL16	CXCL16	Q9H2A7	58191	CXCL16	5.23562	5.3901	5.64641	0.39325	0.339447	0.437585	0.15	1.11	0.175	0.484	0	0.41	1.33	0.00538	0.0217	1
INF_P_182	INF	182_NRTN	Q99748	INF_P_182	182	Neurturin	NRTN	NRTN	Q99748	4902	NRTN	2.64077	2.79292	2.78905	0.311843	0.269473	0.350023	0.15	1.11	0.0968	0.127	0	0.15	1.11	0.205	0.45217	0
CVDII_P_127	CVDII	127_IL.17D	Q8TAD2	CVDII_P_127	127	Interleukin-17D	IL-17D	IL17D	Q8TAD2	53342	IL17D	1.34226	1.49263	1.33046	0.31498	0.271459	0.350323	0.15	1.11	0.107	0.361	0	-0.01	-1.01	0.92	0.96217	0
CVDII_P_183	CVDII	183_ACE2	Q9BYF1	CVDII_P_183	183	Angiotensin-converting enzyme 2	ACE2	ACE2	Q9BYF1	59272	ACE2	1.97503	2.12025	2.23195	0.524196	0.451768	0.583015	0.15	1.11	0.347	0.65	0	0.26	1.19	0.19	0.34993	0
CVDIII_P_118	CVDIII	118_GRN	P28799	CVDIII_P_118	118	Granulins	GRN	GRN	P28799	2896	GRN	3.07016	3.22401	3.42405	0.407404	0.351664	0.453335	0.15	1.11	0.192	0.5	0	0.35	1.28	0.0199	0.0549	0
CVDIII_P_185	CVDIII	185_CTSZ	Q9UBR2	CVDIII_P_185	185	Cathepsin Z	CTSZ	CTSZ	Q9UBR2	1522	CTSZ	4.09203	4.23646	4.51089	0.425841	0.367579	0.47385	0.14	1.11	0.241	0.565	0	0.42	1.34	0.00863	0.0291	1
CVDII_P_154	CVDII	154_TM	P07204	CVDII_P_154	154	Thrombomodulin	TM	THBD	P07204	7056	THBD	7.67646	7.81265	7.8855	0.415215	0.357845	0.461806	0.14	1.1	0.266	0.56	0	0.21	1.16	0.178	0.34993	0
CVDII_P_159	CVDII	159_XCL1	P47992	CVDII_P_159	159	Lymphotactin	XCL1	XCL1	P47992	6375	XCL1	4.69069	4.82583	4.5077	0.89121	0.768072	0.991211	0.14	1.1	0.606	0.823	0	-0.18	-1.14	0.582	0.72508	0
CVDIII_P_157	CVDIII	157_FAS	P25445	CVDIII_P_157	157	Tumor necrosis factor receptor superfamily member 6	FAS	FAS	P25445	355	FAS	3.65425	3.78132	4.2055	0.395568	0.341447	0.440164	0.13	1.09	0.267	0.565	0	0.55	1.47	0.000251	0.0038	1
INF_P_121	INF	121_IL.20RA	Q9UHF4	INF_P_121	121	Interleukin-20 receptor subunit alpha	IL-20RA	IL20RA	Q9UHF4	53832	IL20RA	2.54292	2.66858	2.72671	0.42521	0.367437	0.47727	0.13	1.09	0.312	0.345	0	0.18	1.14	0.249	0.50404	0
CVDII_P_179	CVDII	179_MARCO	Q9UEW3	CVDII_P_179	179	Macrophage receptor MARCO	MARCO	MARCO	Q9UEW3	8685	MARCO	5.71947	5.84504	5.83895	0.310511	0.267608	0.345353	0.13	1.09	0.171	0.444	0	0.12	1.09	0.303	0.45927	0
CVDIII_P_113	CVDIII	113_SELP	P16109	CVDIII_P_113	113	P-selectin	SELP	SELP	P16109	6403	SELP	8.82118	8.95148	9.18165	0.523936	0.452252	0.583003	0.13	1.09	0.39	0.724	0	0.36	1.28	0.0639	0.126	0
CVDII_P_101	CVDII	101_BMP.6	P22004	CVDII_P_101	101	Bone morphogenetic protein 6	BMP-6	BMP6	P22004	654	BMP6	4.63516	4.76167	3.63453	1.08302	0.933381	1.20455	0.13	1.09	0.691	0.886	0	-1	-2	0.0146	0.06023	-1
CVDII_P_117	CVDII	117_TNFRSF11A	Q9Y6Q6	CVDII_P_117	117	Tumor necrosis factor receptor superfamily member 11A	TNFRSF11A	TNFRSF11A	Q9Y6Q6	8792	TNFRSF11A	4.11426	4.23215	4.60811	0.498692	0.429788	0.554649	0.12	1.09	0.422	0.7	0	0.49	1.41	0.00898	0.04302	1
CVDII_P_102	CVDII	102_ANG.1	Q15389	CVDII_P_102	102	Angiopoietin-1	ANG-1	ANGPT1	Q15389	284	ANGPT1	10.3842	10.5071	10.4434	0.255665	0.22034	0.284353	0.12	1.09	0.104	0.361	0	0.06	1.04	0.535	0.69542	0
CVDIII_P_142	CVDIII	142_IL.6RA	P08887	CVDIII_P_142	142	Interleukin-6 receptor subunit alpha	IL-6RA	IL6R	P08887	3570	IL6R	10.1578	10.2767	10.2134	0.398562	0.344032	0.443496	0.12	1.09	0.303	0.598	0	0.06	1.04	0.705	0.739	0
CVDIII_P_155	CVDIII	155_IL.1RT1	P14778	CVDIII_P_155	155	Interleukin-1 receptor type 1	IL-1RT1	IL1R1	P14778	3554	IL1R1	5.64242	5.76719	5.76354	0.377986	0.326271	0.420599	0.12	1.09	0.254	0.565	0	0.12	1.09	0.385	0.494	0
CVDII_P_189	CVDII	189_LEP	P41159	CVDII_P_189	189	Leptin	LEP	LEP	P41159	3952	LEP	4.78275	4.89611	6.31384	1.10442	0.951824	1.22835	0.11	1.08	0.727	0.886	0	1.53	2.89	0.000319	0.00725	1
INF_P_160	INF	160_ARTN	Q5T4W7	INF_P_160	160	Artemin	ARTN	ARTN	Q5T4W7	9048	ARTN	0.79715	0.911848	0.850985	0.241943	0.20907	0.271565	0.11	1.08	0.107	0.138	0	0.05	1.04	0.552	0.70361	0
CVDIII_P_178	CVDIII	178_SCGB3A2	Q96PL1	CVDIII_P_178	178	Secretoglobin family 3A member 2	SCGB3A2	SCGB3A2	Q96PL1	117156	SCGB3A2	1.6424	1.75543	2.07087	0.732135	0.631966	0.814675	0.11	1.08	0.593	0.829	0	0.43	1.35	0.114	0.189	0
CVDII_P_187	CVDII	187_TNFRSF13B	O14836	CVDII_P_187	187	Tumor necrosis factor receptor superfamily member 13B	TNFRSF13B	TNFRSF13B	O14836	23495	TNFRSF13B	7.05367	7.15755	7.49724	0.402704	0.347062	0.44789	0.1	1.07	0.381	0.667	0	0.44	1.36	0.0038	0.02304	1
CVDII_P_174	CVDII	174_AGRP	O00253	CVDII_P_174	174	Agouti-related protein	AGRP	AGRP	O00253	181	AGRP	2.63709	2.73852	2.59901	0.516407	0.445055	0.574352	0.1	1.07	0.504	0.791	0	-0.04	-1.03	0.843	0.91329	0
CVDIII_P_162	CVDIII	162_U.PAR	Q03405	CVDIII_P_162	162	Urokinase plasminogen activator surface receptor	U-PAR	PLAUR	Q03405	5329	PLAUR	3.82597	3.9295	3.90472	0.568296	0.490543	0.632365	0.1	1.07	0.528	0.788	0	0.08	1.06	0.707	0.739	0
CVDIII_P_106	CVDIII	106_TNF.R2	P20333	CVDIII_P_106	106	Tumor necrosis factor receptor 2	TNF-R2	TNFRSF1B	P20333	7133	TNFRSF1B	3.39908	3.48947	4.3212	0.656081	0.566318	0.730047	0.09	1.06	0.633	0.829	0	0.92	1.89	0.000224	0.0038	1
CVDIII_P_187	CVDIII	187_RARRES2	Q99969	CVDIII_P_187	187	Retinoic acid receptor responder protein 2	RARRES2	RARRES2	Q99969	5919	RARRES2	11.0764	11.1681	11.4956	0.376501	0.324989	0.418947	0.09	1.07	0.399	0.727	0	0.42	1.34	0.00308	0.0183	1
CVDIII_P_108	CVDIII	108_EPHB4	P54760	CVDIII_P_108	108	Ephrin type-B receptor 4	EPHB4	EPHB4	P54760	2050	EPHB4	1.12168	1.21254	1.31781	0.34949	0.301673	0.38889	0.09	1.07	0.369	0.714	0	0.2	1.15	0.13	0.211	0
CVDII_P_120	CVDII	120_TRAIL.R2	O14763	CVDII_P_120	120	TNF-related apoptosis-inducing ligand receptor 2	TRAIL-R2	TNFRSF10B	O14763	8795	TNFRSF10B	3.6795	3.75624	4.1397	0.379409	0.326986	0.421981	0.08	1.05	0.492	0.785	0	0.46	1.38	0.00151	0.01435	1
CVDIII_P_131	CVDIII	131_PAI	P05121	CVDIII_P_131	131	Plasminogen activator inhibitor 1	PAI	SERPINE1	P05121	5054	SERPINE1	7.60564	7.68328	8.0408	0.383211	0.330781	0.426414	0.08	1.06	0.483	0.771	0	0.44	1.35	0.00257	0.018	1
CVDIII_P_154	CVDIII	154_AXL	P30530	CVDIII_P_154	154	Tyrosine-protein kinase receptor UFO	AXL	AXL	P30530	558	AXL	7.48316	7.56383	7.88199	0.378402	0.32663	0.421062	0.08	1.06	0.461	0.77	0	0.4	1.32	0.005	0.0216	1
CVDIII_P_167	CVDIII	167_JAM.A	Q9Y624	CVDIII_P_167	167	Junctional adhesion molecule A	JAM-A	F11R	Q9Y624	50848	F11R	3.64811	3.72594	4.03213	0.499211	0.43091	0.555491	0.08	1.06	0.589	0.829	0	0.38	1.3	0.0387	0.0881	1
CVDII_P_137	CVDII	137_SOD2	P04179	CVDII_P_137	137	Superoxide dismutase [Mn], mitochondrial	SOD2	SOD2	P04179	6648	SOD2	8.23989	8.32367	8.27008	0.225888	0.194677	0.251235	0.08	1.06	0.209	0.513	0	0.03	1.02	0.72	0.82911	0
CVDIII_P_165	CVDIII	165_PGLYRP1	O75594	CVDIII_P_165	165	Peptidoglycan recognition protein 1	PGLYRP1	PGLYRP1	O75594	8993	PGLYRP1	7.03518	7.11249	7.4214	0.563301	0.486231	0.626807	0.08	1.06	0.635	0.829	0	0.39	1.31	0.0648	0.126	0
CVDIII_P_171	CVDIII	171_CCL15	Q16663	CVDIII_P_171	171	C-C motif chemokine 15	CCL15	CCL15	Q16663	6359	CCL15	5.84157	5.92316	6.13399	0.493618	0.426083	0.549268	0.08	1.06	0.567	0.829	0	0.29	1.22	0.11	0.189	0
CVDII_P_184	CVDII	184_PD.L2	Q9BQ51	CVDII_P_184	184	Programmed cell death 1 ligand 2	PD-L2	PDCD1LG2	Q9BQ51	80380	PDCD1LG2	1.69701	1.7704	2.07774	0.470821	0.405768	0.523651	0.07	1.05	0.596	0.822	0	0.38	1.3	0.0319	0.09067	1
CVDIII_P_102	CVDIII	102_LDL.receptor	P01130	CVDIII_P_102	102	Low-density lipoprotein receptor	LDL receptor	LDLR	P01130	3949	LDLR	3.31138	3.38554	4.01656	0.664209	0.573333	0.739091	0.07	1.05	0.699	0.839	0	0.71	1.63	0.0047	0.0214	1
CVDIII_P_182	CVDIII	182_IL.18BP	O95998	CVDIII_P_182	182	Interleukin-18-binding protein	IL-18BP	IL18BP	O95998	10068	IL18BP	5.06947	5.13503	5.49758	0.434155	0.374755	0.483101	0.07	1.05	0.601	0.829	0	0.43	1.35	0.00847	0.0291	1
CVDII_P_181	CVDII	181_BNP	P16860	CVDII_P_181	181	Natriuretic peptides B	NPPB	NPPB	P16860	4879	NPPB	-0.0780842	-0.00380438	-0.0949482	0.261939	0.225747	0.291331	0.07	1.05	0.336	0.65	0	-0.02	-1.01	0.863	0.92365	0
CVDIII_P_140	CVDIII	140_MPO	P05164	CVDIII_P_140	140	Myeloperoxidase	MPO	MPO	P05164	4353	MPO	4.9813	5.05253	5.27063	0.675552	0.583124	0.751712	0.07	1.05	0.715	0.839	0	0.29	1.22	0.246	0.368	0
CVDIII_P_160	CVDIII	160_PRTN3	P24158	CVDIII_P_160	160	Myeloblastin	PRTN3	PRTN3	P24158	5657	PRTN3	4.65573	4.72616	5.02152	0.876188	0.75631	0.974969	0.07	1.05	0.781	0.846	0	0.37	1.29	0.258	0.373	0
CVDIII_P_175	CVDIII	175_CHI3L1	P36222	CVDIII_P_175	175	Chitinase-3-like protein 1	CHI3L1	CHI3L1	P36222	1116	CHI3L1	4.10035	4.17115	4.56788	0.762293	0.657998	0.848233	0.07	1.05	0.748	0.839	0	0.47	1.38	0.0981	0.172	0
CVDII_P_171	CVDII	171_Dkk.1	O94907	CVDII_P_171	171	Dickkopf-related protein 1	Dkk-1	DKK1	O94907	22943	DKK1	9.99096	10.0514	10.3966	0.336534	0.290035	0.374296	0.06	1.04	0.541	0.807	0	0.41	1.32	0.00161	0.01435	1
CVDIII_P_191	CVDIII	191_TNF.R1	P19438	CVDIII_P_191	191	Tumor necrosis factor receptor 1	TNF-R1	TNFRSF1A	P19438	7132	TNFRSF1A	4.14956	4.20537	4.62017	0.421799	0.364089	0.469352	0.06	1.04	0.647	0.829	0	0.47	1.39	0.00303	0.0183	1
CVDII_P_142	CVDII	142_FS	P19883	CVDII_P_142	142	Follistatin	FS	FST	P19883	10468	FST	10.4636	10.5194	10.7532	0.560599	0.483141	0.623502	0.06	1.04	0.735	0.886	0	0.29	1.22	0.167	0.34872	0
CVDII_P_173	CVDII	173_PRSS8	Q16651	CVDII_P_173	173	Prostasin	PRSS8	PRSS8	Q16651	5652	PRSS8	7.98599	8.04132	8.35992	0.408509	0.352066	0.454347	0.06	1.04	0.645	0.851	0	0.37	1.3	0.0155	0.06122	0
CVDIII_P_196	CVDIII	196_CCL16	O15467	CVDIII_P_196	196	C-C motif chemokine 16	CCL16	CCL16	O15467	6360	CCL16	4.5702	4.62642	5.03078	0.62645	0.540741	0.697075	0.06	1.04	0.756	0.839	0	0.46	1.38	0.048	0.102	0
CVDIII_P_143	CVDIII	143_RETN	Q9HD89	CVDIII_P_143	143	Resistin	RETN	RETN	Q9HD89	56729	RETN	5.9867	6.04013	6.54879	0.561866	0.484992	0.625209	0.05	1.04	0.742	0.839	0	0.56	1.48	0.0076	0.0276	1
INF_P_127	INF	127_IL.2	P60568	INF_P_127	127	Interleukin-2	IL-2	IL2	P60568	3558	IL2	2.36523	2.417	2.37767	0.131958	0.114029	0.148115	0.05	1.04	0.181	0.209	0	0.01	1.01	0.801	0.83404	0
CVDII_P_178	CVDII	178_THPO	P40225	CVDII_P_178	178	Thrombopoietin	THPO	THPO	P40225	7066	THPO	2.54636	2.58598	2.2724	0.558862	0.481644	0.62157	0.04	1.03	0.809	0.932	0	-0.27	-1.21	0.19	0.34993	0
CVDIII_P_111	CVDIII	111_ALCAM	Q13740	CVDIII_P_111	111	CD166 antigen	ALCAM	ALCAM	Q13740	214	ALCAM	3.8961	3.93345	4.2004	0.327474	0.282669	0.364392	0.04	1.03	0.693	0.839	0	0.3	1.23	0.0129	0.0406	0
CVDIII_P_135	CVDIII	135_GDF.15	Q99988	CVDIII_P_135	135	Growth/differentiation factor 15	GDF-15	GDF15	Q99988	9518	GDF15	1.81535	1.85703	2.1796	0.460919	0.397857	0.512882	0.04	1.03	0.754	0.839	0	0.36	1.29	0.0338	0.0816	0
CVDIII_P_166	CVDIII	166_CPA1	P15085	CVDIII_P_166	166	Carboxypeptidase A1	CPA1	CPA1	P15085	1357	CPA1	3.69928	3.74343	4.0224	0.661935	0.571371	0.736561	0.04	1.03	0.817	0.865	0	0.32	1.25	0.187	0.288	0
CVDIII_P_188	CVDIII	188_ICAM.2	P13598	CVDIII_P_188	188	Intercellular adhesion molecule 2	ICAM-2	ICAM2	P13598	3384	ICAM2	3.84951	3.88732	3.94524	0.403538	0.348327	0.449032	0.04	1.03	0.745	0.839	0	0.1	1.07	0.52	0.614	0
CVDII_P_149	CVDII	149_REN	P00797	CVDII_P_149	149	Renin	REN	REN	P00797	5972	REN	6.04207	6.07076	6.13281	0.581142	0.500846	0.646351	0.03	1.02	0.867	0.962	0	0.09	1.06	0.675	0.79788	0
CVDII_P_186	CVDII	186_hOSCAR	Q8IYS5	CVDII_P_186	186	Osteoclast-associated immunoglobulin-like receptor	hOSCAR	OSCAR	Q8IYS5	126014	OSCAR	9.25783	9.28315	9.57476	0.254967	0.219738	0.283576	0.03	1.02	0.735	0.886	0	0.32	1.25	0.00116	0.01435	0
CVDIII_P_181	CVDIII	181_CD93	Q9NPY3	CVDIII_P_181	181	Complement component C1q receptor	CD93	CD93	Q9NPY3	22918	CD93	8.7626	8.78798	8.86006	0.380798	0.328698	0.423729	0.03	1.02	0.817	0.865	0	0.1	1.07	0.488	0.592	0
INF_P_129	INF	129_TSLP	Q969D9	INF_P_129	129	Thymic stromal lymphopoietin	TSLP	TSLP	Q969D9	85480	TSLP	2.28922	2.30837	2.45621	0.511451	0.441961	0.57407	0.02	1.01	0.898	0.935	0	0.17	1.12	0.383	0.55614	0
CVDII_P_107	CVDII	107_PlGF	P49763	CVDII_P_107	107	Placenta growth factor	PlGF	PGF	P49763	5228	PGF	6.23113	6.25391	6.44375	0.387538	0.333992	0.431023	0.02	1.02	0.841	0.945	0	0.21	1.16	0.143	0.33341	0
CVDII_P_109	CVDII	109_Protein.BOC	Q9BWV1	CVDII_P_109	109	Brother of CDO	Protein BOC	BOC	Q9BWV1	91653	BOC	4.94678	4.95933	4.67124	0.516611	0.445231	0.574579	0.01	1.01	0.934	0.978	0	-0.28	-1.21	0.154	0.34872	0
CVDII_P_135	CVDII	135_PIgR	P01833	CVDII_P_135	135	Polymeric immunoglobulin receptor	PIgR	PIGR	P01833	5284	PIGR	5.71854	5.73023	5.60168	0.26369	0.227256	0.293278	0.01	1.01	0.88	0.965	0	-0.12	-1.08	0.236	0.40473	0
CVDII_P_169	CVDII	169_ITGB1BP2	Q9UKP3	CVDII_P_169	169	Melusin	ITGB1BP2	ITGB1BP2	Q9UKP3	26548	ITGB1BP2	0.676768	0.685374	0.744826	0.395879	0.34118	0.4403	0.01	1.01	0.941	0.978	0	0.07	1.05	0.645	0.782	0
CVDII_P_129	CVDII	129_LOX.1	P78380	CVDII_P_129	129	Lectin-like oxidized LDL receptor 1	LOX-1	OLR1	P78380	4973	OLR1	7.84685	7.84943	8.33019	0.512428	0.441626	0.569926	0	1	0.986	0.995	0	0.48	1.4	0.0127	0.05496	1
CVDIII_P_161	CVDIII	161_PCSK9	Q8NBP7	CVDIII_P_161	161	Proprotein convertase subtilisin/kexin type 9	PCSK9	PCSK9	Q8NBP7	255738	PCSK9	1.62343	1.62451	2.37253	0.46125	0.398142	0.51325	0	1	0.993	0.996	0	0.75	1.68	2.44e-05	0.00074	1
INF_P_140	INF	140_IL.10RA	Q13651	INF_P_140	140	Interleukin-10 receptor subunit alpha	IL-10RA	IL10RA	Q13651	3587	IL10RA	3.30515	3.30068	3.13789	0.531733	0.459487	0.596835	0	-1	0.977	0.99	0	-0.17	-1.12	0.4	0.55614	0
INF_P_188	INF	188_NT.3	P20783	INF_P_188	188	Neurotrophin-3	NT-3	NTF3	P20783	4908	NTF3	4.11283	4.11323	3.82673	0.493605	0.42654	0.554039	0	1	0.998	0.998	0	-0.29	-1.22	0.123	0.34872	0
CVDIII_P_174	CVDIII	174_CPB1	P15086	CVDIII_P_174	174	Carboxypeptidase B	CPB1	CPB1	P15086	1360	CPB1	2.96589	2.96679	3.20836	0.685149	0.591408	0.762392	0	1	0.996	0.996	0	0.24	1.18	0.338	0.461	0
CVDII_P_157	CVDII	157_PRELP	P51888	CVDII_P_157	157	Prolargin	PRELP	PRELP	P51888	5549	PRELP	6.26903	6.26744	5.45636	0.908837	0.783263	1.01082	0	-1	0.995	0.995	0	-0.81	-1.76	0.0179	0.06323	-1
INF_P_179	INF	179_FGF.19	O95750	INF_P_179	179	Fibroblast growth factor 19	FGF-19	FGF19	O95750	9965	FGF19	9.47981	9.4679	8.92711	0.934624	0.807638	1.04905	-0.01	-1.01	0.965	0.99	0	-0.55	-1.47	0.116	0.34872	0
CVDII_P_125	CVDII	125_PDGF.subunit.B	P01127	CVDII_P_125	125	Platelet-derived growth factor subunit B	PDGF subunit B	PDGFB	P01127	5155	PDGFB	10.548	10.5412	10.7252	0.210351	0.181287	0.233954	-0.01	-1	0.912	0.978	0	0.18	1.13	0.0255	0.07749	0
CVDII_P_128	CVDII	128_CXCL1	P09341	CVDII_P_128	128	C-X-C motif chemokine 1	CXCL1	CXCL1	P09341	2919	CXCL1	8.19356	8.17857	8.50839	0.536952	0.462761	0.597202	-0.01	-1.01	0.924	0.978	0	0.31	1.24	0.118	0.28939	0
CVDII_P_155	CVDII	155_VSIG2	Q96IQ7	CVDII_P_155	155	V-set and immunoglobulin domain-containing protein 2	VSIG2	VSIG2	Q96IQ7	23584	VSIG2	1.77224	1.75941	1.98529	0.673421	0.580374	0.748984	-0.01	-1.01	0.948	0.978	0	0.21	1.16	0.396	0.56368	0
CVDII_P_163	CVDII	163_PTX3	P26022	CVDII_P_163	163	Pentraxin-related protein PTX3	PTX3	PTX3	P26022	5806	PTX3	2.5715	2.55885	2.47675	0.797484	0.687295	0.886967	-0.01	-1.01	0.957	0.978	0	-0.09	-1.07	0.75	0.84231	0
CVDIII_P_110	CVDIII	110_OPG	O00300	CVDIII_P_110	110	Osteoprotegerin	OPG	TNFRSF11B	O00300	4982	TNFRSF11B	2.16597	2.15187	2.40523	0.407301	0.351575	0.453219	-0.01	-1.01	0.904	0.935	0	0.24	1.18	0.113	0.189	0
CVDIII_P_180	CVDIII	180_IGFBP.7	Q16270	CVDIII_P_180	180	Insulin-like growth factor-binding protein 7	IGFBP-7	IGFBP7	Q16270	3490	IGFBP7	2.94958	2.93657	2.93381	0.506486	0.43719	0.563587	-0.01	-1.01	0.929	0.95	0	-0.02	-1.01	0.933	0.933	0
CVDII_P_194	CVDII	194_VEGF.D	O43915	CVDII_P_194	194	Vascular endothelial growth factor D	VEGF-D	FIGF	O43915	2277	FIGF	6.20575	6.18337	6.28034	0.360726	0.310885	0.401203	-0.02	-1.02	0.833	0.945	0	0.07	1.05	0.579	0.72508	0
CVDIII_P_179	CVDIII	179_EGFR	P00533	CVDIII_P_179	179	Epidermal growth factor receptor	EGFR	EGFR	P00533	1956	EGFR	1.44732	1.43173	1.6019	0.30596	0.264099	0.340453	-0.02	-1.01	0.86	0.899	0	0.15	1.11	0.172	0.27	0
CVDII_P_108	CVDII	108_ADAM.TS13	Q76LX8	CVDII_P_108	108	A disintegrin and metalloproteinase with thrombospondin motifs 13	ADAM-TS13	ADAMTS13	Q76LX8	11093	ADAMTS13	6.01459	5.98659	6.19246	0.166453	0.143454	0.18513	-0.03	-1.02	0.567	0.807	0	0.18	1.13	0.00493	0.02804	0
CVDII_P_140	CVDII	140_SPON2	Q9BUD6	CVDII_P_140	140	Spondin-2	SPON2	SPON2	Q9BUD6	10417	SPON2	8.60749	8.57444	8.81949	0.21031	0.181251	0.233908	-0.03	-1.02	0.593	0.822	0	0.21	1.16	0.00786	0.04208	0
INF_P_163	INF	163_TNF	P01375	INF_P_163	163	Tumor necrosis factor	TNF	TNF	P01375	7124	TNF	2.11974	2.07504	2.24544	0.673939	0.582372	0.756452	-0.04	-1.03	0.82	0.866	0	0.13	1.09	0.618	0.7353	0
CVDII_P_153	CVDII	153_THBS2	P35442	CVDII_P_153	153	Thrombospondin-2	THBS2	THBS2	P35442	7058	THBS2	5.41124	5.37553	5.49437	0.205832	0.177392	0.228928	-0.04	-1.03	0.555	0.807	0	0.08	1.06	0.28	0.4312	0
CVDII_P_156	CVDII	156_AMBP	P02760	CVDII_P_156	156	Protein AMBP	AMBP	AMBP	P02760	259	AMBP	5.86739	5.83235	6.13115	0.300406	0.258899	0.334114	-0.04	-1.02	0.691	0.886	0	0.26	1.2	0.0201	0.06522	0
INF_P_111	INF	111_LAP.TGF.beta.1	P01137	INF_P_111	111	Latency-associated peptide transforming growth factor beta 1	LAP TGF-beta-1	TGFB1	P01137	7040	TGFB1	9.65838	9.61206	9.61108	0.46331	0.400361	0.520035	-0.05	-1.03	0.732	0.784	0	-0.05	-1.03	0.785	0.83404	0
CVDIII_P_105	CVDIII	105_IL.17RA	Q96F46	CVDIII_P_105	105	Interleukin-17 receptor A	IL-17RA	IL17RA	Q96F46	23765	IL17RA	3.44904	3.40187	3.63223	0.556419	0.480291	0.619148	-0.05	-1.03	0.769	0.843	0	0.18	1.14	0.372	0.491	0
CVDIII_P_123	CVDIII	123_LTBR	P36941	CVDIII_P_123	123	Lymphotoxin-beta receptor	LTBR	LTBR	P36941	4055	LTBR	2.53241	2.48704	2.86148	0.437596	0.377725	0.48693	-0.05	-1.03	0.719	0.839	0	0.33	1.26	0.0432	0.0946	0
CVDIII_P_194	CVDIII	194_PECAM.1	P16284	CVDIII_P_194	194	Platelet endothelial cell adhesion molecule	PECAM-1	PECAM1	P16284	5175	PECAM1	4.1486	4.10013	4.27739	0.347475	0.299934	0.386649	-0.05	-1.03	0.629	0.829	0	0.13	1.09	0.315	0.442	0
CVDIII_P_128	CVDIII	128_TLT.2	Q5T2D2	CVDIII_P_128	128	Trem-like transcript 2 protein	TLT-2	TREML2	Q5T2D2	79865	TREML2	4.49467	4.43951	4.94733	0.484908	0.418564	0.539576	-0.06	-1.04	0.694	0.839	0	0.45	1.37	0.0125	0.0406	1
CVDIII_P_170	CVDIII	170_SHPS.1	P78324	CVDIII_P_170	170	Tyrosine-protein phosphatase non-receptor type substrate 1	SHPS-1	SIRPA	P78324	140885	SIRPA	2.21245	2.1546	2.33758	0.509582	0.439862	0.567031	-0.06	-1.04	0.694	0.839	0	0.13	1.09	0.505	0.605	0
CVDIII_P_183	CVDIII	183_COL1A1	P02452	CVDIII_P_183	183	Collagen alpha-1(I) chain	COL1A1	COL1A1	P02452	1277	COL1A1	2.32452	2.26563	2.51721	0.414124	0.357465	0.460812	-0.06	-1.04	0.622	0.829	0	0.19	1.14	0.208	0.316	0
CVDII_P_126	CVDII	126_IL27	Q8NEV9;Q14213	CVDII_P_126	126	Interleukin-27	IL-27	IL27; EBI3	Q8NEV9,Q14213	24677810148	IL27,EBI3	2.64712	2.5789	2.85311	0.328655	0.283245	0.365533	-0.07	-1.05	0.48	0.781	0	0.21	1.15	0.0947	0.23939	0
CVDII_P_131	CVDII	131_GIF	P27352	CVDII_P_131	131	Gastric intrinsic factor	GIF	GIF	P27352	2694	GIF	4.331	4.26329	4.53903	0.695072	0.599034	0.773065	-0.07	-1.05	0.74	0.886	0	0.21	1.16	0.422	0.57358	0
CVDII_P_139	CVDII	139_FGF.23	Q9GZV9	CVDII_P_139	139	Fibroblast growth factor 23	FGF-23	FGF23	Q9GZV9	8074	FGF23	1.67814	1.61159	1.48216	0.637027	0.549009	0.708506	-0.07	-1.05	0.722	0.886	0	-0.2	-1.15	0.41	0.57333	0
CVDIII_P_139	CVDIII	139_SPON1	Q9HCB6	CVDIII_P_139	139	Spondin-1	SPON1	APP	Q9HCB6	351	APP	0.622289	0.557046	0.678554	0.35812	0.309122	0.398494	-0.07	-1.05	0.528	0.788	0	0.06	1.04	0.67	0.726	0
CVDII_P_188	CVDII	188_TGM2	P21980	CVDII_P_188	188	Protein-glutamine gamma-glutamyltransferase 2	TGM2	TGM2	P21980	7052	TGM2	4.71896	4.6406	5.78937	1.07504	0.926501	1.19567	-0.08	-1.06	0.804	0.932	0	1.07	2.1	0.00863	0.04302	1
CVDIII_P_177	CVDIII	177_t.PA	P00750	CVDIII_P_177	177	Tissue-type plasminogen activator	t-PA	PLAT	P00750	5327	PLAT	4.1344	4.05503	4.89235	0.599448	0.517433	0.667029	-0.08	-1.06	0.646	0.829	0	0.76	1.69	0.000836	0.00814	1
CVDII_P_124	CVDII	124_IL1RL2	Q9HB29	CVDII_P_124	124	Interleukin-1 receptor-like 2	IL1RL2	IL1RL2	Q9HB29	8808	IL1RL2	3.37462	3.29562	3.39736	0.45062	0.388358	0.501183	-0.08	-1.06	0.551	0.807	0	0.02	1.02	0.892	0.9441	0
CVDIII_P_122	CVDIII	122_PLC	P98160	CVDIII_P_122	122	Perlecan	PLC	HSPG2	P98160	3339	HSPG2	5.56875	5.48652	5.88641	0.397229	0.342881	0.442013	-0.08	-1.06	0.474	0.77	0	0.32	1.25	0.0318	0.0803	0
CVDIII_P_130	CVDIII	130_TFPI	P10646	CVDIII_P_130	130	Tissue factor pathway inhibitor	TFPI	TFPI	P10646	7035	TFPI	7.48849	7.41226	7.79912	0.393702	0.339837	0.438088	-0.08	-1.05	0.503	0.788	0	0.31	1.24	0.0341	0.0816	0
CVDII_P_161	CVDII	161_SORT1	Q99523	CVDII_P_161	161	Sortilin	SORT1	SORT1	Q99523	6272	SORT1	6.1761	6.0823	6.39267	0.256088	0.220705	0.284823	-0.09	-1.07	0.214	0.513	0	0.22	1.16	0.025	0.07749	0
CVDII_P_164	CVDII	164_PSGL.1	Q14242	CVDII_P_164	164	P-selectin glycoprotein ligand 1	PSGL-1	SELPLG	Q14242	6404	SELPLG	4.59096	4.48952	4.7495	0.430102	0.370675	0.478363	-0.1	-1.07	0.423	0.7	0	0.16	1.12	0.323	0.48254	0
CVDII_P_167	CVDII	167_MMP.7	P09237	CVDII_P_167	167	Matrix metalloproteinase-7	MMP-7	MMP7	P09237	4316	MMP7	9.5446	9.44404	9.68718	0.408106	0.351718	0.453899	-0.1	-1.07	0.403	0.691	0	0.14	1.1	0.349	0.50444	0
CVDII_P_170	CVDII	170_DCN	P07585	CVDII_P_170	170	Decorin	DCN	DCN	P07585	1634	DCN	4.38654	4.28967	4.32569	0.229406	0.197709	0.255147	-0.1	-1.07	0.153	0.421	0	-0.06	-1.04	0.477	0.63811	0
CVDIII_P_124	CVDIII	124_Notch.3	Q9UM47	CVDIII_P_124	124	Neurogenic locus notch homolog protein 3	Notch 3	NOTCH3	Q9UM47	4854	NOTCH3	2.44374	2.34642	2.47334	0.432189	0.373058	0.480914	-0.1	-1.07	0.436	0.763	0	0.03	1.02	0.852	0.872	0
CVDIII_P_133	CVDIII	133_TR	P02786	CVDIII_P_133	133	Transferrin receptor protein 1	TR	TFRC	P02786	7037	TFRC	3.30488	3.19564	3.92629	0.598763	0.516842	0.666267	-0.11	-1.08	0.528	0.788	0	0.62	1.54	0.00568	0.0217	1
CVDII_P_196	CVDII	196_HAOX1	Q9UJM8	CVDII_P_196	196	Hydroxyacid oxidase 1	HAOX1	HAO1	Q9UJM8	54363	HAO1	3.89307	3.77955	4.04191	1.35484	1.16764	1.50687	-0.11	-1.08	0.776	0.917	0	0.15	1.11	0.768	0.85233	0
CVDIII_P_189	CVDIII	189_KLK6	Q92876	CVDIII_P_189	189	Kallikrein-6	KLK6	KLK6	Q92876	5653	KLK6	2.75708	2.64605	2.85004	0.520342	0.44915	0.579005	-0.11	-1.08	0.46	0.77	0	0.09	1.07	0.628	0.688	0
CVDII_P_185	CVDII	185_CTSL1	P07711	CVDII_P_185	185	Cathepsin L1	CTSL1	CTSL	P07711	1514	CTSL	4.40451	4.27443	4.96084	0.472488	0.407205	0.525505	-0.13	-1.09	0.35	0.65	0	0.56	1.47	0.00204	0.01435	1
CVDIII_P_158	CVDIII	158_MB	P02144	CVDIII_P_158	158	Myoglobin	MB	MB	P02144	4151	MB	4.6234	4.49098	4.42027	0.63076	0.54446	0.70187	-0.13	-1.1	0.467	0.77	0	-0.2	-1.15	0.383	0.494	0
CVDII_P_172	CVDII	172_LPL	P06858	CVDII_P_172	172	Lipoprotein lipase	LPL	LPL	P06858	4023	LPL	9.27431	9.14561	8.06858	0.924005	0.796335	1.02769	-0.13	-1.09	0.636	0.851	0	-1.21	-2.31	0.000673	0.01224	-1
CVDIII_P_127	CVDIII	127_CDH5	P33151	CVDIII_P_127	127	Cadherin-5	CDH5	CDH5	P33151	1003	CDH5	2.9848	2.84481	3.07349	0.462519	0.399238	0.514663	-0.14	-1.1	0.295	0.598	0	0.09	1.06	0.603	0.677	0
CVDIII_P_116	CVDIII	116_CD163	Q86VB7	CVDIII_P_116	116	Scavenger receptor cysteine-rich type 1 protein M130	CD163	CD163	Q86VB7	9332	CD163	6.21185	6.05689	6.79479	0.472957	0.408248	0.526277	-0.15	-1.11	0.258	0.565	0	0.58	1.5	0.00111	0.00843	1
CVDIII_P_138	CVDIII	138_DLK.1	P80370	CVDIII_P_138	138	Protein delta homolog 1	DLK-1	DLK1	P80370	8788	DLK1	3.33942	3.18962	3.5576	0.641693	0.553898	0.714037	-0.15	-1.11	0.419	0.748	0	0.22	1.16	0.357	0.478	0
CVDII_P_122	CVDII	122_TIE2	Q02763	CVDII_P_122	122	Angiopoietin-1 receptor	TIE2	TEK	Q02763	7010	TEK	7.39469	7.2289	7.83892	0.377525	0.325362	0.419886	-0.17	-1.12	0.137	0.421	0	0.44	1.36	0.00205	0.01435	1
CVDIII_P_126	CVDIII	126_CNTN1	Q12860	CVDIII_P_126	126	Contactin-1	CNTN1	CNTN1	Q12860	1272	CNTN1	2.13437	1.96604	2.06513	0.382322	0.330014	0.425425	-0.17	-1.12	0.129	0.419	0	-0.07	-1.05	0.623	0.688	0
CVDIII_P_173	CVDIII	173_uPA	P00749	CVDIII_P_173	173	Urokinase-type plasminogen activator	uPA	PLAU	P00749	5328	PLAU	4.17591	4.00387	4.33018	0.365189	0.315225	0.40636	-0.17	-1.13	0.105	0.381	0	0.15	1.11	0.253	0.371	0
CVDIII_P_159	CVDIII	159_TNFSF13B	Q9Y275	CVDIII_P_159	159	Tumor necrosis factor ligand superfamily member 13B	TNFSF13B	TNFSF13B	Q9Y275	10673	TNFSF13B	5.57112	5.38947	5.81484	0.381205	0.329049	0.424182	-0.18	-1.13	0.101	0.381	0	0.24	1.18	0.0848	0.154	0
CVDII_P_136	CVDII	136_RAGE	Q15109	CVDII_P_136	136	Receptor for advanced glycosylation end products	RAGE	AGER	Q15109	177	AGER	4.92069	4.73378	4.86703	0.447045	0.385277	0.497207	-0.19	-1.14	0.157	0.421	0	-0.05	-1.04	0.747	0.84231	0
CVDIII_P_156	CVDIII	156_MMP.2	P08253	CVDIII_P_156	156	Matrix metalloproteinase-2	MMP-2	MMP2	P08253	4313	MMP2	2.43056	2.23585	2.49217	0.43946	0.379334	0.489004	-0.19	-1.14	0.127	0.419	0	0.06	1.04	0.704	0.739	0
CVDIII_P_150	CVDIII	150_PSP.D	P35247	CVDIII_P_150	150	Pulmonary surfactant-associated protein D	PSP-D	SFTPD	P35247	6441	SFTPD	1.02191	0.81241	0.988903	0.601603	0.519293	0.669426	-0.21	-1.16	0.229	0.565	0	-0.03	-1.02	0.882	0.891	0
CVDII_P_138	CVDII	138_CTRC	Q99895	CVDII_P_138	138	Chymotrypsin C	CTRC	CTRC	Q99895	11330	CTRC	10.7719	10.5559	10.4566	0.647361	0.557915	0.72	-0.22	-1.16	0.258	0.56	0	-0.32	-1.24	0.193	0.34993	0
CVDII_P_148	CVDII	148_SERPINA12	Q8IW75	CVDII_P_148	148	Serpin A12	SERPINA12	SERPINA12	Q8IW75	145264	SERPINA12	3.9978	3.77819	4.24852	1.28091	1.10393	1.42464	-0.22	-1.16	0.56	0.807	0	0.25	1.19	0.599	0.73709	0
CVDII_P_195	CVDII	195_PARP.1	P09874	CVDII_P_195	195	Poly [ADP-ribose] polymerase 1	PARP-1	PARP1	P09874	142	PARP1	0.202181	-0.0154947	0.437532	0.456567	0.393483	0.507797	-0.22	-1.16	0.107	0.361	0	0.24	1.18	0.168	0.34872	0
CVDIII_P_134	CVDIII	134_TNFRSF10C	O14798	CVDIII_P_134	134	Tumor necrosis factor receptor superfamily member 10C	TNFRSF10C	TNFRSF10C	O14798	8794	TNFRSF10C	5.37946	5.14706	5.64386	0.508278	0.438737	0.565581	-0.23	-1.17	0.115	0.403	0	0.26	1.2	0.16	0.255	0
CVDIII_P_184	CVDIII	184_PON3	Q15166	CVDIII_P_184	184	Paraoxonase (PON 3)	PON3	PON3	Q15166	5446	PON3	5.276	5.01577	5.11451	0.615739	0.531495	0.685157	-0.26	-1.2	0.145	0.426	0	-0.16	-1.12	0.477	0.586	0
CVDII_P_132	CVDII	132_SCF	P21583	CVDII_P_132	132	Stem cell factor	SCF	KITLG	P21583	4254	KITLG	9.62412	9.36758	9.17342	0.507672	0.437527	0.564636	-0.26	-1.19	0.0878	0.347	0	-0.45	-1.37	0.0188	0.06323	-1
CVDII_P_166	CVDII	166_CCL3	P10147	CVDII_P_166	166	C-C motif chemokine 3	CCL3	CCL3	P10147	6348	CCL3	1.80295	1.48546	1.96363	1.00858	0.869223	1.12175	-0.32	-1.25	0.285	0.577	0	0.16	1.12	0.669	0.79788	0
CVDIII_P_163	CVDIII	163_OPN	P10451	CVDIII_P_163	163	Osteopontin	OPN	SPP1	P10451	6696	SPP1	4.05824	3.73085	4.12398	0.612755	0.528919	0.681836	-0.33	-1.25	0.0663	0.328	0	0.07	1.05	0.771	0.797	0
CVDIII_P_103	CVDIII	103_ITGB2	P05107	CVDIII_P_103	103	Integrin beta-2	ITGB2	ITGB2	P05107	3689	ITGB2	4.00079	3.61732	4.77872	0.434478	0.375033	0.48346	-0.38	-1.3	0.00277	0.084	-1	0.78	1.71	3.98e-06	0.000181	1
CVDIII_P_120	CVDIII	120_MEPE	Q9NQ76	CVDIII_P_120	120	Matrix extracellular phosphoglycoprotein	MEPE	MEPE	Q9NQ76	56955	MEPE	3.27857	2.88313	2.8334	0.657028	0.567135	0.731101	-0.4	-1.32	0.039	0.256	0	-0.45	-1.36	0.068	0.129	0
INF_P_184	INF	184_CASP.8	Q14790	INF_P_184	184	Caspase 8	CASP-8	CASP8	Q14790	841	CASP8	3.22361	2.70813	4.7662	1.01525	0.877307	1.13955	-0.52	-1.43	0.0842	0.117	0	1.54	2.91	9.13e-05	0.00342	1
CVDIII_P_193	CVDIII	193_vWF	P04275	CVDIII_P_193	193	von Willebrand factor	vWF	VWF	P04275	7450	VWF	6.34782	5.67642	6.47632	0.623181	0.537918	0.693437	-0.67	-1.59	0.0003	0.0136	-1	0.13	1.09	0.576	0.663	0
