# Supplementary material for: The atopic dermatitis blood signature is characterized by increases in inflammatory and cardiovascular risk proteins
Source: Sci Rep. 2017 Aug 18;7:8707. doi: 10.1038/s41598-017-09207-z (PMC5562859; doi:10.1038/s41598-017-09207-z)
Supplement: Supplementary file 3 — Supplementary Table S2 [file 41598_2017_9207_MOESM3_ESM.xls]

## Sheet: Table S3
Protein	Kit	ProteinName	UniProt	Protein.1	Protein.Number	Long.Name	Protein.Name	GeneName	UniProtSearch	ENTREZ	Gene.Name	M Healthy .	M AD .	M Psoriasis .	CI Healthy .	CI AD .	CI Psoriasis .	lgFCH_Adult.ADvsHealthy	FCH_Adult.ADvsHealthy	pvals_Adult.ADvsHealthy	fdrs_Adult.ADvsHealthy	StatusFCH1.3FDR0.1_Adult.ADvsHealthy	lgFCH_Adult.PsoriasisvsHealthy	FCH_Adult.PsoriasisvsHealthy	pvals_Adult.PsoriasisvsHealthy	fdrs_Adult.PsoriasisvsHealthy	StatusFCH1.3FDR0.1_Adult.PsoriasisvsHealthy
CVDII_P_165	CVDII	165_CCL17	Q92583	CVDII_P_165	165	C-C motif chemokine 17	CCL17	CCL17	Q92583	6361	CCL17	8.16191	9.98451	8.90584	1.1612	1.12882	1.38587	1.82	3.54	1.59e-11	1.45e-09	1	0.74	1.67	0.022322	0.1089	0
INF_P_175	INF	175_EN.RAGE	P80511	INF_P_175	175	Protein S100-A12	EN-RAGE	S100A12	P80511	6283	S100A12	4.56787	6.26729	5.27435	1.21956	1.17905	1.44855	1.7	3.25	9.19e-10	3.96e-08	1	0.71	1.63	0.0388	0.20784	0
INF_P_170	INF	170_4E.BP1	Q13541	INF_P_170	170	Eukaryotic translation initiation factor 4E-binding protein 1	4E-BP1	EIF4EBP1	Q13541	1978	EIF4EBP1	6.38854	7.98412	5.87244	2.38871	2.30936	2.83722	1.6	3.02	0.00159	0.00442	1	-0.52	-1.43	0.437	0.69293	0
INF_P_136	INF	136_MCP.4	Q99616	INF_P_136	136	Monocyte chemotactic protein 4	MCP-4	CCL13	Q99616	6357	CCL13	4.2951	5.87532	4.99517	1.13897	1.10113	1.35282	1.58	2.99	1.06e-09	3.96e-08	1	0.7	1.62	0.0286	0.19473	0
INF_P_172	INF	172_SIRT2	Q8IXJ6	INF_P_172	172	SIR2-like protein 2	SIRT2	SIRT2	Q8IXJ6	22933	SIRT2	4.26134	5.80681	4.93626	2.08049	2.01138	2.47113	1.55	2.92	0.000481	0.00186	1	0.67	1.6	0.244	0.57115	0
INF_P_192	INF	192_STAMPB	O95630	INF_P_192	192	STAM-binding protein	STAMBP	STAMBP	O95630	10617	STAMBP	4.77684	6.24427	4.99662	1.47355	1.4246	1.75023	1.47	2.77	4.78e-06	5.12e-05	1	0.22	1.16	0.591	0.72142	0
INF_P_194	INF	194_ADA	P00813	INF_P_194	194	Adenosine Deaminase	ADA	ADA	P00813	100	ADA	6.40145	7.74574	6.20324	1.06427	1.02892	1.2641	1.34	2.54	1.74e-08	4.34e-07	1	-0.2	-1.15	0.502	0.69764	0
CVDII_P_116	CVDII	116_IDUA	P35475	CVDII_P_116	116	Alpha-L-iduronidase	IDUA	IDUA	P35475	3425	IDUA	4.93397	6.25107	5.35283	1.00099	0.973081	1.19466	1.32	2.49	5.5e-09	2.5e-07	1	0.42	1.34	0.132592	0.2872	0
INF_P_190	INF	190_CCL20	P78556	INF_P_190	190	C-C motif chemokine 20	CCL20	CCL20	P78556	6364	CCL20	7.47918	8.64945	9.06475	1.33305	1.28877	1.58335	1.17	2.25	4.54e-05	0.000284	1	1.59	3	4.02e-05	0.00169	1
CVDII_P_182	CVDII	182_MMP.12	P39900	CVDII_P_182	182	Matrix metalloproteinase-12	MMP-12	MMP12	P39900	4321	MMP12	7.20276	8.35721	7.87572	1.47513	1.434	1.76054	1.15	2.23	0.000246	0.00447	1	0.67	1.59	0.10145	0.2429	0
CVDII_P_160	CVDII	160_IL16	Q14005	CVDII_P_160	160	Pro-interleukin-16	IL16	IL16	Q14005	3603	IL16	4.51753	5.60145	5.36546	0.898149	0.873105	1.07192	1.08	2.12	6.05e-08	1.84e-06	1	0.85	1.8	0.000913	0.0316	1
CVDII_P_103	CVDII	103_ADM	P35318	CVDII_P_103	103	ADM	ADM	ADM	P35318	133	ADM	4.78748	5.85012	3.43274	2.06534	2.00775	2.46494	1.06	2.09	0.014	0.127	0	-1.35	-2.56	0.019394	0.1038	0
CVDII_P_150	CVDII	150_DECR1	Q16698	CVDII_P_150	150	2,4-dienoyl-CoA reductase, mitochondrial	DECR1	DECR1	Q16698	1666	DECR1	1.90353	2.95256	2.19861	1.06676	1.03702	1.27316	1.05	2.07	6.12e-06	0.000139	1	0.3	1.23	0.318532	0.4856	0
CVDII_P_141	CVDII	141_GH	P01241	CVDII_P_141	141	Growth hormone	GH	GH1	P01241	2688	GH1	10.0499	11.0932	11.2436	2.40308	2.33607	2.86803	1.04	2.06	0.0372	0.218	0	1.19	2.29	0.074891	0.1947	0
CVDIII_P_121	CVDIII	121_BLM.hydrolase	Q13867	CVDIII_P_121	121	Bleomycin hydrolase	BLM hydrolase	BLMH	Q13867	642	BLMH	4.518	5.54678	5.01949	0.703955	0.680048	0.833762	1.03	2.04	8.78e-11	7.99e-09	1	0.5	1.42	0.0101	0.038	1
CVDII_P_105	CVDII	105_CD40.L	P29965	CVDII_P_105	105	CD40 ligand	CD40-L	CD40LG	P29965	959	CD40LG	6.76246	7.70451	7.2884	1.64553	1.59965	1.96391	0.94	1.92	0.00642	0.073	1	0.53	1.44	0.249504	0.4366	0
INF_P_117	INF	117_CXCL11	O14625	INF_P_117	117	C-X-C motif chemokine 11	CXCL11	CXCL11	O14625	6373	CXCL11	8.70149	9.54865	9.53269	1.40471	1.35805	1.66846	0.85	1.8	0.00419	0.00923	1	0.83	1.78	0.0349	0.20126	0
INF_P_155	INF	155_TRANCE	O14788	INF_P_155	155	TNF-related activation-induced cytokine	TRANCE	TNFSF11	O14788	8600	TNFSF11	5.9032	6.73026	6.35711	0.863061	0.834391	1.02511	0.83	1.77	9.96e-06	6.79e-05	1	0.45	1.37	0.0602	0.30084	0
INF_P_186	INF	186_CX3CL1	P78423	INF_P_186	186	Fractalkine	CX3CL1	CX3CL1	P78423	6376	CX3CL1	7.66934	8.4744	7.98948	0.6616	0.639623	0.785825	0.81	1.75	4.78e-08	7.45e-07	1	0.32	1.25	0.0833	0.35794	0
INF_P_109	INF	109_IL.7	P13232	INF_P_109	109	Interleukin-7	IL-7	IL7	P13232	3574	IL7	5.5369	6.30509	5.41206	0.782028	0.75605	0.928864	0.77	1.7	6.23e-06	5.84e-05	1	-0.12	-1.09	0.565	0.72142	0
INF_P_137	INF	137_CCL11	P51671	INF_P_137	137	Eotaxin-1	CCL11	CCL11	P51671	6356	CCL11	9.34911	10.1206	9.47827	1.143	1.10504	1.35762	0.77	1.71	0.00143	0.00442	1	0.13	1.09	0.684	0.77701	0
INF_P_191	INF	191_ST1A1	P50225	INF_P_191	191	Sulfotransferase 1A1	ST1A1	SULT1A1	P50225	6817	SULT1A1	2.15843	2.89912	1.83176	1.67507	1.61943	1.98959	0.74	1.67	0.034	0.051	1	-0.33	-1.25	0.482	0.69764	0
INF_P_122	INF	122_CXCL9	Q07325	INF_P_122	122	C-X-C motif chemokine 9	CXCL9	CXCL9	Q07325	4283	CXCL9	6.83365	7.56401	7.89693	1.0469	1.01213	1.24348	0.73	1.66	0.001	0.00341	1	1.06	2.09	0.000391	0.00979	1
CVDIII_P_145	CVDIII	145_CHIT1	Q13231	CVDIII_P_145	145	Chitotriosidase-1	CHIT1	CHIT1	Q13231	1118	CHIT1	-1.47655	-0.760052	-0.380438	1.85229	1.78939	2.19385	0.72	1.64	0.0583	0.295	0	1.1	2.14	0.0318	0.078	1
INF_P_138	INF	138_TNFSF14	O43557	INF_P_138	138	Tumor necrosis factor ligand superfamily member 14	TNFSF14	TNFSF14	O43557	8740	TNFSF14	3.66469	4.38473	3.87174	1.09817	1.06169	1.30437	0.72	1.65	0.00192	0.00481	1	0.21	1.15	0.497	0.69764	0
INF_P_169	INF	169_CXCL10	P02778	INF_P_169	169	C-X-C motif chemokine 10	CXCL10	CXCL10	P02778	3627	CXCL10	8.23838	8.94911	8.81838	1.20874	1.16859	1.4357	0.71	1.64	0.00519	0.0108	1	0.58	1.49	0.0859	0.35794	0
INF_P_185	INF	185_CCL25	O15444	INF_P_185	185	C-C motif chemokine 25	CCL25	CCL25	O15444	6370	CCL25	7.42481	8.1296	7.16981	1.18768	1.14822	1.41068	0.7	1.63	0.00481	0.0103	1	-0.25	-1.19	0.439	0.69293	0
INF_P_176	INF	176_CD40	P25942	INF_P_176	176	CD40L receptor	CD40	CD40	P25942	958	CD40	9.70602	10.3939	9.93838	0.709358	0.685794	0.842549	0.69	1.61	7.97e-06	6.05e-05	1	0.23	1.17	0.239	0.57115	0
INF_P_157	INF	157_IL.12B	P29460	INF_P_157	157	Interleukin-12 subunit beta	IL-12B	IL12B	P29460	3593	IL12B	5.00982	5.68197	5.40753	1.04045	1.00589	1.23581	0.67	1.59	0.00222	0.00538	1	0.4	1.32	0.17	0.52219	0
CVDII_P_115	CVDII	115_STK4	Q13043	CVDII_P_115	115	Serine/threonine-protein kinase 4	STK4	STK4	Q13043	6789	STK4	0.449973	1.11522	0.198799	1.05135	1.02203	1.25476	0.67	1.59	0.0027	0.041	1	-0.25	-1.19	0.388648	0.5374	0
CVDII_P_193	CVDII	193_NEMO	Q9Y6K9	CVDII_P_193	193	NF-kappa-B essential modulator	NEMO	IKBKG	Q9Y6K9	8517	IKBKG	4.2777	4.94776	3.92778	1.2223	1.18822	1.45879	0.67	1.59	0.00895	0.0905	1	-0.35	-1.27	0.302005	0.4856	0
INF_P_142	INF	142_MMP.1	P03956	INF_P_142	142	Matrix metalloproteinase-1	MMP-1	MMP1	P03956	4312	MMP1	2.69758	3.3534	3.08957	1.40867	1.36187	1.67316	0.66	1.58	0.0258	0.0412	1	0.39	1.31	0.317	0.60869	0
INF_P_162	INF	162_IL.10	P22301	INF_P_162	162	Interleukin-10	IL-10	IL10	P22301	3586	IL10	3.83633	4.48387	3.88126	0.966235	0.934138	1.14766	0.65	1.57	0.00154	0.00442	1	0.04	1.03	0.867	0.89059	0
CVDIII_P_149	CVDIII	149_CCL22	O00626	CVDIII_P_149	149	C-C motif chemikine 22	CCL22	CCL22	O00626	6367	CCL22	2.7956	3.44574	3.4628	1.27165	1.22846	1.50613	0.65	1.57	0.0129	0.117	0	0.67	1.59	0.0563	0.122	0
INF_P_118	INF	118_AXIN1	O15169	INF_P_118	118	Axin-1	AXIN1	AXIN1	O15169	8312	AXIN1	2.77924	3.38959	2.52883	0.995339	0.962275	1.18223	0.61	1.53	0.00362	0.00848	1	-0.25	-1.19	0.365	0.63708	0
INF_P_173	INF	173_CCL28	Q9NRJ3	INF_P_173	173	C-C motif chemokine 28	CCL28	CCL28	Q9NRJ3	56477	CCL28	4.05322	4.65688	4.63787	0.85624	0.827797	1.01701	0.6	1.52	0.00089	0.00318	1	0.58	1.5	0.0153	0.11466	0
INF_P_187	INF	187_TNFRSF9	Q07011	INF_P_187	187	Tumor necrosis factor receptor superfamily member 9	TNFRSF9	TNFRSF9	Q07011	3604	TNFRSF9	7.18608	7.78177	7.56768	0.857165	0.828692	1.01811	0.6	1.51	0.00104	0.00341	1	0.38	1.3	0.111	0.43701	0
CVDIII_P_114	CVDIII	114_CSTB	P04080	CVDIII_P_114	114	Cystatin-B	CSTB	CSTB	P04080	1476	CSTB	2.12669	2.72003	2.97256	1.1348	1.09626	1.34405	0.59	1.51	0.011	0.117	0	0.85	1.8	0.0072	0.0328	1
INF_P_154	INF	154_CXCL5	P42830	INF_P_154	154	C-X-C motif chemokine 5	CXCL5	CXCL5	P42830	6374	CXCL5	13.1094	13.7039	13.4304	1.03011	0.995892	1.22353	0.59	1.51	0.00604	0.0119	1	0.32	1.25	0.263	0.58335	0
INF_P_156	INF	156_HGF	P14210	INF_P_156	156	Hepatocyte growth factor	HGF	HGF	P14210	3082	HGF	7.88249	8.46453	8.21817	0.672468	0.650129	0.798732	0.58	1.5	5.69e-05	0.000328	1	0.34	1.26	0.0742	0.3477	0
INF_P_114	INF	114_IL.17C	Q9P0M4	INF_P_114	114	Interleukin-17C	IL-17C	IL17C	Q9P0M4	27189	IL17C	5.00707	5.57901	5.99846	1.24286	1.20157	1.47622	0.57	1.49	0.0275	0.043	1	0.99	1.99	0.00483	0.04898	1
CVDIII_P_144	CVDIII	144_IGFBP.1	P08833	CVDIII_P_144	144	Insulin-like growth factor-binding protein 1	IGFBP-1	IGFBP1	P08833	3484	IGFBP1	5.38218	5.94737	7.13728	1.8132	1.75162	2.14755	0.57	1.48	0.126	0.452	0	1.76	3.38	0.000564	0.00855	1
INF_P_196	INF	196_CSF.1	P09603	INF_P_196	196	Macrophage colony-stimulating factor 1	CSF-1	CSF1	P09603	1435	CSF1	9.28655	9.83361	9.44876	0.450217	0.435262	0.534751	0.55	1.46	4.96e-08	7.45e-07	1	0.16	1.12	0.196	0.54944	0
INF_P_171	INF	171_IL.20	Q9NYY1	INF_P_171	171	Interleukin-20	IL-20	IL20	Q9NYY1	50604	IL20	2.44157	2.98605	3.12553	0.828069	0.800562	0.98355	0.54	1.46	0.00187	0.00481	1	0.68	1.61	0.00356	0.04456	1
INF_P_149	INF	149_IL.10RB	Q08334	INF_P_149	149	Interleukin-10 receptor subunit beta	IL-10RB	IL10RB	Q08334	3588	IL10RB	7.59683	8.13846	7.86151	0.66512	0.643026	0.790005	0.54	1.46	0.000142	0.00071	1	0.26	1.2	0.153	0.52219	0
INF_P_193	INF	193_IL.5	P05113	INF_P_193	193	Interleukin-5	IL-5	IL5	P05113	3567	IL5	3.44102	3.97967	3.60159	1.69497	1.63867	2.01323	0.54	1.45	0.126	0.157	0	0.16	1.12	0.733	0.80815	0
CVDIII_P_152	CVDIII	152_Ep.CAM	P16422	CVDIII_P_152	152	Epithelial cell adhesion molecule	Ep-CAM	EPCAM	P16422	4072	EPCAM	3.18479	3.72291	3.55837	1.42002	1.3718	1.68187	0.54	1.45	0.0635	0.304	0	0.37	1.3	0.335	0.43	0
INF_P_124	INF	124_IL.2RB	P14784	INF_P_124	124	Interleukin-2 receptor subunit beta	IL-2RB	IL2RB	P14784	3560	IL2RB	1.96358	2.49337	2.11076	0.546689	0.528529	0.649337	0.53	1.44	8.07e-06	6.05e-05	1	0.15	1.11	0.333	0.60869	0
CVDIII_P_151	CVDIII	151_PI3	P19957	CVDIII_P_151	151	Elafin	PI3	PI3	P19957	5266	PI3	3.25744	3.77284	6.45863	1.33329	1.28801	1.57914	0.52	1.43	0.0584	0.295	0	3.2	9.2	3.03e-14	2.76e-12	1
INF_P_167	INF	167_Flt3L	P49771	INF_P_167	167	Fms-related tyrosine kinase 3 ligand	Flt3L	FLT3LG	P49771	2323	FLT3LG	10.2146	10.7324	10.4278	0.686715	0.663904	0.815655	0.52	1.43	0.0004	0.00176	1	0.21	1.16	0.264	0.58335	0
INF_P_183	INF	183_MCP.2	P80075	INF_P_183	183	Monocyte chemotactic protein 2	MCP-2	CCL8	P80075	6355	CCL8	10.1727	10.6803	10.3904	0.945818	0.914399	1.12341	0.51	1.42	0.0105	0.0187	1	0.22	1.16	0.407	0.67899	0
CVDII_P_143	CVDII	143_GLO1	Q04760	CVDII_P_143	143	Lactoylglutathione lyase	GLO1	GLO1	Q04760	2739	GLO1	6.36184	6.87086	6.78686	1.26827	1.2329	1.51365	0.51	1.42	0.0537	0.252	0	0.43	1.34	0.227434	0.4139	0
CVDII_P_180	CVDII	180_GT	P51161	CVDII_P_180	180	Gastrotropin	GT	FABP6	P51161	2172	FABP6	1.25517	1.76566	1.4881	1.12768	1.09624	1.34586	0.51	1.42	0.03	0.21	0	0.23	1.18	0.455854	0.61	0
INF_P_107	INF	107_CDCP1	Q9H5V8	INF_P_107	107	CUB domain-containing protein 1	CDCP1	CDCP1	Q9H5V8	64866	CDCP1	3.1956	3.69133	3.77161	0.739574	0.715007	0.878439	0.5	1.41	0.00154	0.00442	1	0.58	1.49	0.00588	0.04898	1
INF_P_102	INF	102_VEGF.A	P15692	INF_P_102	102	Vascular endothelial growth factor A	VEGF-A	VEGFA	P15692	7422	VEGFA	12.293	12.7967	12.3689	0.903628	0.873611	1.0733	0.5	1.42	0.00793	0.0149	1	0.08	1.05	0.762	0.82831	0
CVDIII_P_109	CVDIII	109_IL2.RA	P01589	CVDIII_P_109	109	Interleukin-2 receptor subunit alpha	IL-2 RA	IL2RA	P01589	3559	IL2RA	3.29581	3.79068	4.07048	0.836716	0.808301	0.991005	0.49	1.41	0.0042	0.0956	1	0.77	1.71	0.000942	0.0107	1
INF_P_135	INF	135_TGFA	P01135	INF_P_135	135	Transforming growth factor alpha	TGF-alpha	TGFA	P01135	7039	TGFA	4.17075	4.66237	4.32422	1.0333	0.998978	1.22732	0.49	1.41	0.0228	0.0372	1	0.15	1.11	0.592	0.72142	0
CVDII_P_191	CVDII	191_HSP.27	P04792	CVDII_P_191	191	Heat shock 27 kDa protein	HSP 27	HSPB1	P04792	3315	HSPB1	7.97386	8.45902	8.28346	1.1275	1.09606	1.34565	0.49	1.4	0.0389	0.218	0	0.31	1.24	0.32207	0.4856	0
INF_P_134	INF	134_SLAMF1	Q13291	INF_P_134	134	Signaling lymphocytic activation molecule	SLAMF1	SLAMF1	Q13291	6504	SLAMF1	4.13034	4.60992	4.47042	0.948253	0.916753	1.1263	0.48	1.39	0.0157	0.0273	1	0.34	1.27	0.198	0.54944	0
INF_P_148	INF	148_IL.15RA	Q13261	INF_P_148	148	Interleukin-15 receptor subunit alpha	IL-15RA	IL15RA	Q13261	3601	IL15RA	2.67738	3.15969	2.8049	0.450157	0.435204	0.53468	0.48	1.4	1.04e-06	1.3e-05	1	0.13	1.09	0.308	0.60869	0
INF_P_161	INF	161_MMP.10	P09238	INF_P_161	161	Matrix metalloproteinase-10	MMP-10	MMP10	P09238	4319	MMP10	7.76929	8.25199	7.79099	1.00978	0.976235	1.19938	0.48	1.4	0.0222	0.037	1	0.02	1.02	0.938	0.93823	0
CVDII_P_111	CVDII	111_SRC	P12931	CVDII_P_111	111	Proto-oncogene tyrosine-protein kinase Src	SRC	SRC	P12931	6714	SRC	4.27333	4.75168	4.49401	1.12271	1.09141	1.33993	0.48	1.39	0.0408	0.218	0	0.22	1.17	0.477886	0.6189	0
INF_P_105	INF	105_MCP.3	P80098	INF_P_105	105	Monocyte chemotactic protein 3	MCP-3	CCL7	P80098	6354	CCL7	3.2871	3.75775	3.50862	1.53761	1.48653	1.82632	0.47	1.39	0.14	0.169	0	0.22	1.17	0.604	0.72142	0
INF_P_143	INF	143_LIF.R	P42702	INF_P_143	143	Leukemia inhibitory factor receptor	LIF-R	LIFR	P42702	3977	LIFR	3.70357	4.16015	3.64507	0.539862	0.521929	0.641229	0.46	1.37	8.13e-05	0.000436	1	-0.06	-1.04	0.696	0.77918	0
INF_P_151	INF	151_IL.18R1	Q13478	INF_P_151	151	Interleukin-18 receptor 1	IL-18R1	IL18R1	Q13478	8809	IL18R1	7.52048	7.97556	7.55946	0.603463	0.583417	0.716772	0.46	1.37	0.000399	0.00176	1	0.04	1.03	0.816	0.85684	0
INF_P_159	INF	159_IL.13	P35225	INF_P_159	159	Interleukin-13	IL-13	IL13	P35225	3596	IL13	1.59152	2.0495	2.06596	0.796234	0.769785	0.945738	0.46	1.37	0.00621	0.0119	1	0.47	1.39	0.0337	0.20126	0
INF_P_168	INF	168_CXCL6	P80162	INF_P_168	168	C-X-C motif chemokine 6	CXCL6	CXCL6	P80162	6372	CXCL6	8.88064	9.34012	9.32419	1.17124	1.13233	1.39115	0.46	1.38	0.0594	0.0825	1	0.44	1.36	0.174	0.52219	0
CVDIII_P_115	CVDIII	115_MCP.1	P13500	CVDIII_P_115	115	Monocyte chemotactic protein 1	MCP-1	CCL2	P13500	6347	CCL2	2.33597	2.78139	3.11283	0.823566	0.795597	0.97543	0.45	1.36	0.00864	0.117	0	0.78	1.71	0.000762	0.00991	1
INF_P_195	INF	195_TNFB	P01374	INF_P_195	195	TNF-beta	TNFB	LTA	P01374	4049	LTA	5.27017	5.71318	5.733	0.593531	0.573815	0.704974	0.44	1.36	0.000453	0.00186	1	0.46	1.38	0.00582	0.04898	1
CVDIII_P_136	CVDIII	136_SELE	P16581	CVDIII_P_136	136	E-selectin	SELE	SELE	P16581	6401	SELE	1.45256	1.88979	2.10991	0.776505	0.750134	0.919691	0.44	1.35	0.00633	0.115	0	0.66	1.58	0.00239	0.0217	1
CVDIII_P_192	CVDIII	192_IGFBP.2	P18065	CVDIII_P_192	192	Insulin-like Growth Factor-Binding Protein 2	IGFBP-2	IGFBP2	P18065	3485	IGFBP2	6.70007	7.12131	7.48217	1.05842	1.02248	1.25359	0.42	1.34	0.0515	0.294	0	0.78	1.72	0.0077	0.0334	1
INF_P_131	INF	131_CD6	Q8WWJ7	INF_P_131	131	T cell surface glycoprotein CD6 isoform	CD6	CD6	Q8WWJ7	NA	NA	5.31435	5.73412	5.59316	0.722516	0.698516	0.858178	0.42	1.34	0.00573	0.0116	1	0.28	1.21	0.166	0.52219	0
INF_P_178	INF	178_IFN.gamma	P01579	INF_P_178	178	Interferon gamma	IFN-gamma	IFNG	P01579	3458	IFNG	2.65301	3.05899	3.20415	0.61927	0.598699	0.735547	0.41	1.32	0.00192	0.00481	1	0.55	1.47	0.00175	0.02625	1
CVDIII_P_132	CVDIII	132_CCL24	O00175	CVDIII_P_132	132	C-C motif chemokine 24	CCL24	CCL24	O00175	6369	CCL24	4.33071	4.73695	5.32094	1.09933	1.062	1.30204	0.41	1.33	0.0702	0.304	0	0.99	1.99	0.00127	0.0129	1
CVDII_P_190	CVDII	190_CA5A	P35218	CVDII_P_190	190	Carbonic anhydrase 5A, mitochondrial	CA5A	CA5A	P35218	763	CA5A	0.738465	1.14727	1.22272	1.22118	1.18713	1.45745	0.41	1.33	0.107	0.386	0	0.48	1.4	0.153839	0.308	0
INF_P_130	INF	130_CCL4	P13236	INF_P_130	130	C-C motif chemokine 4	CCL4	CCL4	P13236	6351	CCL4	7.28612	7.68297	7.44198	0.91018	0.879946	1.08108	0.4	1.32	0.0365	0.0537	1	0.16	1.11	0.537	0.72142	0
CVDIII_P_117	CVDIII	117_Gal.3	P17931	CVDIII_P_117	117	Galectin-3	Gal-3	LGALS3	P17931	3958	LGALS3	3.96733	4.354	4.59547	0.751149	0.725639	0.889659	0.39	1.31	0.0123	0.117	0	0.63	1.55	0.00269	0.0222	1
INF_P_165	INF	165_CD5	P06127	INF_P_165	165	T-cell surface glycoprotein CD5	CD5	CD5	P06127	921	CD5	5.6615	6.04218	5.96011	0.689152	0.66626	0.81855	0.38	1.3	0.00849	0.0155	1	0.3	1.23	0.12	0.45166	0
CVDIII_P_186	CVDIII	186_MMP.3	P08254	CVDIII_P_186	186	Matrix metalloproteinase-3	MMP-3	MMP3	P08254	4314	MMP3	6.50231	6.87541	6.71062	0.908525	0.877671	1.07606	0.37	1.3	0.0446	0.29	0	0.21	1.16	0.401	0.493	0
INF_P_174	INF	174_DNER	Q8NFT8	INF_P_174	174	Delta and Notch-like epidermal growth factor-related receptor	DNER	DNER	Q8NFT8	92737	DNER	9.73208	10.0808	9.64164	0.470634	0.455	0.559002	0.35	1.27	0.000495	0.00186	0	-0.09	-1.06	0.489	0.69764	0
CVDII_P_110	CVDII	110_IL.4RA	P24394	CVDII_P_110	110	Interleukin-4 receptor subunit alpha	IL-4RA	IL4R	P24394	3566	IL4R	1.83031	2.18276	1.80597	0.615065	0.597914	0.734067	0.35	1.28	0.00637	0.073	0	-0.02	-1.02	0.886224	0.9377	0
CVDIII_P_172	CVDIII	172_CASP.3	P42574	CVDIII_P_172	172	Caspase-3	CASP-3	CASP3	P42574	836	CASP3	4.80864	5.15858	5.23886	1.25246	1.20992	1.48341	0.35	1.27	0.17	0.482	0	0.43	1.35	0.209	0.307	0
INF_P_126	INF	126_OSM	P13725	INF_P_126	126	Oncostatin-M	OSM	OSM	P13725	5008	OSM	5.0655	5.40208	5.23712	1.19907	1.15924	1.42422	0.34	1.26	0.175	0.202	0	0.17	1.13	0.606	0.72142	0
INF_P_141	INF	141_FGF.5	Q8NF90	INF_P_141	141	Fibroblast growth factor 5	FGF-5	FGF5	Q8NF90	NA	NA	3.41661	3.74427	3.23151	0.542768	0.524738	0.64468	0.33	1.25	0.00415	0.00923	0	-0.19	-1.14	0.221	0.55129	0
INF_P_189	INF	189_TWEAK	O43508	INF_P_189	189	Tumor necrosis factor (Ligand) superfamily, member 12	TWEAK	TNFSF12	O43508	8742	TNFSF12	12.062	12.3879	11.8901	0.659428	0.637523	0.783245	0.33	1.25	0.0182	0.031	0	-0.17	-1.13	0.348	0.6219	0
CVDII_P_106	CVDII	106_SLAMF7	Q9NQ25	CVDII_P_106	106	SLAM family member 7	SLAMF7	SLAMF7	Q9NQ25	57823	SLAMF7	1.29255	1.60338	2.05291	0.765909	0.744552	0.914096	0.31	1.24	0.0511	0.252	0	0.76	1.69	0.000507	0.0316	1
CVDII_P_113	CVDII	113_IL.6	P05231	CVDII_P_113	113	Interleukin-6	IL-6	IL6	P05231	3569	IL6	0.657467	0.969437	1.45895	0.957259	0.930566	1.14247	0.31	1.24	0.116	0.386	0	0.8	1.74	0.003092	0.0454	1
INF_P_120	INF	120_TRAIL	P50591	INF_P_120	120	TNF-related apoptosis-inducing ligand	TRAIL	TNFSF10	P50591	8743	TNFSF10	10.1271	10.4404	9.92848	0.685665	0.662888	0.814408	0.31	1.24	0.0286	0.0437	0	-0.2	-1.15	0.298	0.60869	0
INF_P_164	INF	164_CCL23	P55773	INF_P_164	164	C-C motif chemokine 23	CCL23	CCL23	P55773	6368	CCL23	11.3546	11.6644	11.5016	0.788121	0.761941	0.936101	0.31	1.24	0.0589	0.0825	0	0.15	1.11	0.502	0.69764	0
CVDII_P_134	CVDII	134_FGF.21	Q9NSA1	CVDII_P_134	134	Fibroblast growth factor 21	FGF-21	FGF21	Q9NSA1	26291	FGF21	5.21959	5.53207	6.13556	2.15384	2.09379	2.57057	0.31	1.24	0.482	0.769	0	0.92	1.89	0.126463	0.2807	0
CVDII_P_162	CVDII	162_CEACAM8	P31997	CVDII_P_162	162	Carcinoembryonic antigenrelated cell adhesion molecule 8	CEACAM8	CEACAM8	P31997	1088	CEACAM8	3.54552	3.85102	3.53142	1.16097	1.12859	1.38559	0.31	1.24	0.203	0.478	0	-0.01	-1.01	0.964967	0.9874	0
CVDII_P_144	CVDII	144_CD84	Q9UIB8	CVDII_P_144	144	SLAM family member 5	CD84	CD84	Q9UIB8	8832	CD84	5.75957	6.0572	5.75031	0.6695	0.650831	0.799034	0.3	1.23	0.033	0.214	0	-0.01	-1.01	0.960126	0.9874	0
CVDII_P_177	CVDII	177_FABP2	P12104	CVDII_P_177	177	Fatty acid-binding protein, intestinal	FABP2	FABP2	P12104	2169	FABP2	7.67748	7.977	7.66613	1.71163	1.6639	2.04279	0.3	1.23	0.397	0.683	0	-0.01	-1.01	0.980876	0.9874	0
CVDIII_P_168	CVDIII	168_Gal.4	P56470	CVDIII_P_168	168	Galectin-4	Gal-4	LGALS4	P56470	3960	LGALS4	2.27306	2.56637	2.82396	0.679853	0.656765	0.805216	0.29	1.23	0.0351	0.245	0	0.55	1.46	0.00359	0.0247	1
CVDII_P_114	CVDII	114_TNFRSF10A	O00220	CVDII_P_114	114	Tumor necrosis factor receptor superfamily member 10A	TNFRSF10A	TNFRSF10A	O00220	8797	TNFRSF10A	2.0118	2.28014	2.42852	0.537346	0.522363	0.641312	0.27	1.2	0.0169	0.14	0	0.42	1.33	0.00598	0.0454	1
CVDIII_P_129	CVDIII	129_FABP4	P15090	CVDIII_P_129	129	Fatty acid-binding protein, adipocyte	FABP4	FABP4	P15090	2167	FABP4	0.889081	1.16123	1.52203	0.906379	0.875598	1.07351	0.27	1.21	0.14	0.456	0	0.63	1.55	0.0116	0.0392	1
INF_P_181	INF	181_LIF	P15018	INF_P_181	181	Leukemia inhibitory factor	LIF	LIF	P15018	3976	LIF	3.15278	3.4234	3.40114	1.00683	0.973388	1.19588	0.27	1.21	0.194	0.221	0	0.25	1.19	0.375	0.63863	0
CVDII_P_145	CVDII	145_PAPPA	Q13219	CVDII_P_145	145	Pappalysin-1	PAPPA	PAPPA	Q13219	5069	PAPPA	1.77753	2.05216	2.11198	0.591581	0.575085	0.706039	0.27	1.21	0.0261	0.198	0	0.33	1.26	0.043147	0.1488	0
CVDII_P_152	CVDII	152_TIM	Q96D42	CVDII_P_152	152	T-cell immunoglobulin mucin receptor 1	TIM	HAVCR1	Q96D42	26762	HAVCR1	5.46182	5.73044	5.74644	1.04862	1.01938	1.25151	0.27	1.2	0.216	0.478	0	0.28	1.22	0.327651	0.4856	0
CVDIII_P_125	CVDIII	125_TIMP4	Q99727	CVDIII_P_125	125	Metalloproteinase inhibitor 4	TIMP4	TIMP4	Q99727	7079	TIMP4	3.50343	3.77113	3.69622	0.609817	0.589107	0.722266	0.27	1.2	0.032	0.245	0	0.19	1.14	0.247	0.336	0
INF_P_116	INF	116_IL.17A	Q16552	INF_P_116	116	Interleukin-17A	IL-17A	IL17A	Q16552	3605	IL17A	2.21622	2.47403	3.0595	0.713924	0.690209	0.847973	0.26	1.2	0.0822	0.108	0	0.84	1.79	4.5e-05	0.00169	1
CVDIII_P_153	CVDIII	153_AP.N	P15144	CVDIII_P_153	153	Aminopeptidase N	AP-N	ANPEP	P15144	290	ANPEP	4.80489	5.0616	5.18365	0.494878	0.478072	0.586132	0.26	1.19	0.0117	0.117	0	0.38	1.3	0.00584	0.031	1
INF_P_123	INF	123_CST5	P28325	INF_P_123	123	Cystatin D	CST5	CST5	P28325	1473	CST5	8.30629	8.56228	8.03364	0.779741	0.75384	0.926148	0.26	1.19	0.114	0.144	0	-0.27	-1.21	0.209	0.55129	0
CVDII_P_133	CVDII	133_IL.18	Q14116	CVDII_P_133	133	Interleukin-18	IL-18	IL18	Q14116	3606	IL18	7.81826	8.08085	8.36624	0.956658	0.929982	1.14175	0.26	1.2	0.185	0.454	0	0.55	1.46	0.040524	0.1488	0
CVDIII_P_101	CVDIII	101_TNFRSF14	Q92956	CVDIII_P_101	101	Tumor necrosis factor receptor superfamily member 14	TNFRSF14	TNFRSF14	Q92956	8764	TNFRSF14	3.847	4.08248	4.25499	0.678377	0.655339	0.803468	0.24	1.18	0.0887	0.367	0	0.41	1.33	0.0291	0.0737	1
CVDIII_P_112	CVDIII	112_TFF3	Q07654	CVDIII_P_112	112	Trefoil factor 3	TFF3	TFF3	Q07654	7033	TFF3	5.11911	5.36019	5.74416	0.931238	0.899612	1.10296	0.24	1.18	0.203	0.513	0	0.63	1.54	0.0152	0.0466	1
CVDIII_P_148	CVDIII	148_TR.AP	P13686	CVDIII_P_148	148	Tartrate-resistant acid phosphatase type 5	TR-AP	ACP5	P13686	54	ACP5	5.13355	5.36046	5.07648	0.786227	0.759527	0.931206	0.23	1.17	0.156	0.458	0	-0.06	-1.04	0.79	0.835	0
CVDIII_P_164	CVDIII	164_CTSD	P07339	CVDIII_P_164	164	Cathepsin D	CTSD	CTSD	P07339	1509	CTSD	3.20898	3.42784	3.61709	0.504151	0.487029	0.597115	0.22	1.16	0.034	0.245	0	0.41	1.33	0.00362	0.0247	1
CVDIII_P_176	CVDIII	176_ST2	Q01638	CVDIII_P_176	176	ST2 protein	ST2	IL1RL1	Q01638	9173	IL1RL1	2.99641	3.21444	3.38505	0.690783	0.667324	0.818162	0.22	1.16	0.121	0.452	0	0.39	1.31	0.041	0.091	1
INF_P_152	INF	152_PD.L1	Q9NZQ7	INF_P_152	152	Programmed cell death 1 ligand 1	PD-L1	CD274	Q9NZQ7	29126	CD274	3.23473	3.45496	3.26664	0.513068	0.496024	0.609403	0.22	1.16	0.0395	0.0569	0	0.03	1.02	0.823	0.85684	0
CVDII_P_118	CVDII	118_PAR.1	P25116	CVDII_P_118	118	Proteinase-activated receptor 1	PAR-1	F2R	P25116	2149	F2R	3.38079	3.60458	3.20985	0.85631	0.832432	1.02199	0.22	1.17	0.206	0.478	0	-0.17	-1.13	0.471092	0.6189	0
CVDII_P_123	CVDII	123_TF	P13726	CVDII_P_123	123	Tissue factor	TF	F3	P13726	2152	F3	4.86876	5.08699	5.14558	0.547571	0.532302	0.653514	0.22	1.16	0.0553	0.252	0	0.28	1.21	0.069962	0.1873	0
CVDII_P_121	CVDII	121_PRSS27	Q9BQR3	CVDII_P_121	121	Serine protease 27	PRSS27	PRSS27	Q9BQR3	83886	PRSS27	8.90281	9.10803	9.42444	0.66417	0.64565	0.792673	0.21	1.15	0.136	0.386	0	0.52	1.44	0.005393	0.0454	1
CVDII_P_130	CVDII	130_Gal.9	O00182	CVDII_P_130	130	Galectin-9	Gal-9	LGALS9	O00182	3965	LGALS9	5.39619	5.6073	5.92515	0.567077	0.551264	0.676794	0.21	1.16	0.0731	0.305	0	0.53	1.44	0.001043	0.0316	1
CVDII_P_151	CVDII	151_MERTK	Q12866	CVDII_P_151	151	Tyrosine-protein kinase Mer	MERTK	MERTK	Q12866	10461	MERTK	3.14167	3.35316	3.14421	0.581218	0.565011	0.693671	0.21	1.16	0.0797	0.316	0	0	1	0.987437	0.9874	0
INF_P_180	INF	180_IL.4	P05112	INF_P_180	180	Interleukin-4	IL-4	IL4	P05112	3565	IL4	2.96842	3.1667	3.06449	0.627231	0.606396	0.745002	0.2	1.15	0.128	0.157	0	0.1	1.07	0.581	0.72142	0
CVDII_P_158	CVDII	158_HO.1	P09601	CVDII_P_158	158	Heme oxygenase 1	HO-1	HMOX1	P09601	3162	HMOX1	10.5427	10.7441	10.6571	0.816235	0.793475	0.97416	0.2	1.15	0.233	0.493	0	0.11	1.08	0.612777	0.7338	0
CVDII_P_175	CVDII	175_HB.EGF	Q99075	CVDII_P_175	175	Proheparin-binding EGF-like growth factor	HB-EGF	HBEGF	Q99075	1839	HBEGF	6.98474	7.18783	7.22744	0.937066	0.910937	1.11837	0.2	1.15	0.294	0.608	0	0.24	1.18	0.350173	0.4979	0
CVDII_P_176	CVDII	176_GDF.2	Q9UK05	CVDII_P_176	176	Growth/differentiation factor 2	GDF-2	GDF2	Q9UK05	2658	GDF2	4.04148	4.22756	4.80811	0.951455	0.924924	1.13554	0.19	1.14	0.344	0.674	0	0.77	1.7	0.004348	0.0454	1
CVDIII_P_178	CVDIII	178_SCGB3A2	Q96PL1	CVDIII_P_178	178	Secretoglobin family 3A member 2	SCGB3A2	SCGB3A2	Q96PL1	117156	SCGB3A2	3.04445	3.23416	3.82177	0.980525	0.947225	1.16133	0.19	1.14	0.34	0.645	0	0.78	1.71	0.00435	0.0264	1
CVDII_P_168	CVDII	168_IgG.Fc.receptor.II.b	P31994	CVDII_P_168	168	Low affinity immunoglobulin gamma Fc region receptor II-b	IgG Fc receptor II-b	FCGR2B	P31994	2213	FCGR2B	0.760961	0.936635	1.13881	0.608139	0.591181	0.725801	0.18	1.13	0.163	0.427	0	0.38	1.3	0.026577	0.1104	0
CVDIII_P_107	CVDIII	107_MMP.9	P14780	CVDIII_P_107	107	Matrix metalloproteinase-9	MMP-9	MMP9	P14780	4318	MMP9	4.42657	4.60547	4.79033	0.88826	0.858094	1.05205	0.18	1.13	0.321	0.634	0	0.36	1.29	0.135	0.232	0
CVDIII_P_137	CVDIII	137_AZU1	P20160	CVDIII_P_137	137	Azurocidin	AZU1	AZU1	P20160	566	AZU1	3.32738	3.50579	3.29696	1.38637	1.33928	1.64201	0.18	1.13	0.525	0.819	0	-0.03	-1.02	0.936	0.936	0
CVDIII_P_118	CVDIII	118_GRN	P28799	CVDIII_P_118	118	Granulins	GRN	GRN	P28799	2896	GRN	3.34801	3.51706	3.77104	0.581243	0.561504	0.688423	0.17	1.12	0.153	0.458	0	0.42	1.34	0.00864	0.0342	1
INF_P_108	INF	108_CD244	Q9BZW8	INF_P_108	108	Natural killer cell receptor 2B4	CD244	CD244	Q9BZW8	51744	CD244	7.34032	7.50566	7.27355	0.545597	0.527473	0.64804	0.17	1.12	0.144	0.171	0	-0.07	-1.05	0.659	0.76057	0
CVDII_P_127	CVDII	127_IL.17D	Q8TAD2	CVDII_P_127	127	Interleukin-17D	IL-17D	IL17D	Q8TAD2	53342	IL17D	1.59263	1.75943	1.64725	0.448931	0.436413	0.53579	0.17	1.12	0.0737	0.305	0	0.05	1.04	0.660179	0.7702	0
CVDIII_P_169	CVDIII	169_IL.1RT2	P27930	CVDIII_P_169	169	Interleukin-1 receptor type 2	IL-1RT2	IL1R2	P27930	7850	IL1R2	4.62087	4.79376	4.82811	0.584892	0.565029	0.692745	0.17	1.13	0.146	0.458	0	0.21	1.15	0.195	0.291	0
INF_P_182	INF	182_NRTN	Q99748	INF_P_182	182	Neurturin	NRTN	NRTN	Q99748	4902	NRTN	2.80075	2.96211	2.98875	0.443499	0.428767	0.526772	0.16	1.12	0.08	0.107	0	0.19	1.14	0.129	0.45923	0
CVDII_P_101	CVDII	101_BMP.6	P22004	CVDII_P_101	101	Bone morphogenetic protein 6	BMP-6	BMP6	P22004	654	BMP6	5.09844	5.25536	4.22072	1.55756	1.51413	1.85892	0.16	1.11	0.625	0.827	0	-0.88	-1.84	0.043815	0.1488	0
CVDII_P_159	CVDII	159_XCL1	P47992	CVDII_P_159	159	Lymphotactin	XCL1	XCL1	P47992	6375	XCL1	5.03867	5.19665	4.948	1.28243	1.24667	1.53056	0.16	1.12	0.55	0.79	0	-0.09	-1.06	0.798273	0.8648	0
CVDIII_P_185	CVDIII	185_CTSZ	Q9UBR2	CVDIII_P_185	185	Cathepsin Z	CTSZ	CTSZ	Q9UBR2	1522	CTSZ	4.15095	4.29861	4.58447	0.612505	0.591704	0.72545	0.15	1.11	0.235	0.528	0	0.43	1.35	0.0106	0.038	1
CVDII_P_154	CVDII	154_TM	P07204	CVDII_P_154	154	Thrombomodulin	TM	THBD	P07204	7056	THBD	7.88687	8.03687	8.15173	0.596176	0.579552	0.711524	0.15	1.11	0.224	0.485	0	0.26	1.2	0.110588	0.2516	0
CVDIII_P_190	CVDIII	190_PDGF.subunit.A	P04085	CVDIII_P_190	190	Platelet-derived growth factor subunit A	PDGF subunit A	PDGFA	P04085	5154	PDGFA	4.68245	4.83229	5.01529	0.803563	0.776274	0.951738	0.15	1.11	0.358	0.652	0	0.33	1.26	0.131	0.229	0
CVDII_P_112	CVDII	112_IL.1ra	P18510	CVDII_P_112	112	Interleukin-1 receptor antagonist protein	IL-1ra	IL1RN	P18510	3557	IL1RN	2.75659	2.89851	3.37461	0.805144	0.782693	0.960923	0.14	1.1	0.393	0.683	0	0.62	1.53	0.006492	0.0454	1
CVDIII_P_157	CVDIII	157_FAS	P25445	CVDIII_P_157	157	Tumor necrosis factor receptor superfamily member 6	FAS	FAS	P25445	355	FAS	3.84246	3.97983	4.44055	0.566853	0.547602	0.671379	0.14	1.1	0.233	0.528	0	0.6	1.51	0.000184	0.004	1
CVDII_P_179	CVDII	179_MARCO	Q9UEW3	CVDII_P_179	179	Macrophage receptor MARCO	MARCO	MARCO	Q9UEW3	8685	MARCO	5.92226	6.06114	6.09553	0.444323	0.431933	0.53029	0.14	1.1	0.131	0.386	0	0.17	1.13	0.160721	0.308	0
CVDIII_P_141	CVDIII	141_CXCL16	Q9H2A7	CVDIII_P_141	141	C-X-C motif chemokine 16	CXCL16	CXCL16	Q9H2A7	58191	CXCL16	5.0359	5.17946	5.39701	0.56321	0.544083	0.667064	0.14	1.1	0.21	0.516	0	0.36	1.28	0.0202	0.0558	0
CVDIII_P_155	CVDIII	155_IL.1RT1	P14778	CVDIII_P_155	155	Interleukin-1 receptor type 1	IL-1RT1	IL1R1	P14778	3554	IL1R1	6.01082	6.15574	6.2236	0.534464	0.516313	0.633018	0.14	1.11	0.182	0.49	0	0.21	1.16	0.146	0.246	0
INF_P_101	INF	101_IL.8	P10145	INF_P_101	101	Interleukin-8	IL-8	CXCL8	P10145	3576	CXCL8	8.02446	8.15423	7.72525	1.40588	1.35918	1.66985	0.13	1.09	0.655	0.711	0	-0.3	-1.23	0.443	0.69293	0
INF_P_121	INF	121_IL.20RA	Q9UHF4	INF_P_121	121	Interleukin-20 receptor subunit alpha	IL-20RA	IL20RA	Q9UHF4	53832	IL20RA	2.64787	2.77958	2.85772	0.607063	0.586898	0.721048	0.13	1.1	0.294	0.329	0	0.21	1.16	0.214	0.55129	0
INF_P_158	INF	158_IL.24	Q13007	INF_P_158	158	Interleukin-24	IL-24	IL24	Q13007	11009	IL24	1.47461	1.60681	1.52254	0.669241	0.64701	0.7949	0.13	1.1	0.339	0.374	0	0.05	1.03	0.796	0.85312	0
CVDII_P_174	CVDII	174_AGRP	O00253	CVDII_P_174	174	Agouti-related protein	AGRP	AGRP	O00253	181	AGRP	3.09186	3.22314	3.17443	0.734145	0.713674	0.876187	0.13	1.1	0.386	0.683	0	0.08	1.06	0.684431	0.7809	0
CVDII_P_183	CVDII	183_ACE2	Q9BYF1	CVDII_P_183	183	Angiotensin-converting enzyme 2	ACE2	ACE2	Q9BYF1	59272	ACE2	1.7646	1.89601	1.96569	0.75414	0.733111	0.900051	0.13	1.1	0.399	0.683	0	0.2	1.15	0.33619	0.4856	0
CVDIII_P_113	CVDIII	113_SELP	P16109	CVDIII_P_113	113	P-selectin	SELP	SELP	P16109	6403	SELP	8.746	8.87219	9.08776	0.753477	0.727888	0.892416	0.13	1.09	0.409	0.716	0	0.34	1.27	0.0982	0.179	0
INF_P_160	INF	160_ARTN	Q5T4W7	INF_P_160	160	Artemin	ARTN	ARTN	Q5T4W7	9048	ARTN	0.861733	0.980151	0.931609	0.345416	0.333942	0.410273	0.12	1.09	0.0987	0.128	0	0.07	1.05	0.466	0.69764	0
CVDII_P_102	CVDII	102_ANG.1	Q15389	CVDII_P_102	102	Angiopoietin-1	ANG-1	ANGPT1	Q15389	284	ANGPT1	10.3163	10.4348	10.3575	0.368289	0.35802	0.439545	0.12	1.09	0.121	0.386	0	0.04	1.03	0.686542	0.7809	0
CVDIII_P_142	CVDIII	142_IL.6RA	P08887	CVDIII_P_142	142	Interleukin-6 receptor subunit alpha	IL-6RA	IL6R	P08887	3570	IL6R	10.0653	10.1791	10.0979	0.572939	0.553482	0.678588	0.11	1.08	0.328	0.634	0	0.03	1.02	0.835	0.863	0
CVDIII_P_162	CVDIII	162_U.PAR	Q03405	CVDIII_P_162	162	Urokinase plasminogen activator surface receptor	U-PAR	PLAUR	Q03405	5329	PLAUR	3.86878	3.97465	3.95817	0.817461	0.789699	0.968199	0.11	1.08	0.523	0.819	0	0.09	1.06	0.688	0.773	0
CVDII_P_187	CVDII	187_TNFRSF13B	O14836	CVDII_P_187	187	Tumor necrosis factor receptor superfamily member 13B	TNFRSF13B	TNFRSF13B	O14836	23495	TNFRSF13B	6.92163	7.01684	7.33017	0.579855	0.563686	0.692045	0.1	1.07	0.426	0.705	0	0.41	1.33	0.012218	0.0741	1
CVDIII_P_106	CVDIII	106_TNF.R2	P20333	CVDIII_P_106	106	Tumor necrosis factor receptor 2	TNF-R2	TNFRSF1B	P20333	7133	TNFRSF1B	3.63427	3.73752	4.61491	0.941575	0.909598	1.1152	0.1	1.07	0.588	0.82	0	0.98	1.97	0.00022	0.004	1
CVDIII_P_108	CVDIII	108_EPHB4	P54760	CVDIII_P_108	108	Ephrin type-B receptor 4	EPHB4	EPHB4	P54760	2050	EPHB4	1.32192	1.42373	1.56786	0.499953	0.482975	0.592144	0.1	1.07	0.316	0.634	0	0.25	1.19	0.0732	0.148	0
CVDII_P_184	CVDII	184_PD.L2	Q9BQ51	CVDII_P_184	184	Programmed cell death 1 ligand 2	PD-L2	PDCD1LG2	Q9BQ51	80380	PDCD1LG2	1.99765	2.09077	2.45813	0.674095	0.655299	0.804519	0.09	1.07	0.503	0.788	0	0.46	1.38	0.015022	0.0854	1
CVDIII_P_154	CVDIII	154_AXL	P30530	CVDIII_P_154	154	Tyrosine-protein kinase receptor UFO	AXL	AXL	P30530	558	AXL	7.59522	7.68202	8.02193	0.543651	0.525188	0.643899	0.09	1.06	0.431	0.74	0	0.43	1.34	0.00474	0.0269	1
CVDII_P_117	CVDII	117_TNFRSF11A	Q9Y6Q6	CVDII_P_117	117	Tumor necrosis factor receptor superfamily member 11A	TNFRSF11A	TNFRSF11A	Q9Y6Q6	8792	TNFRSF11A	3.76452	3.85945	4.16558	0.712877	0.692999	0.850804	0.09	1.07	0.518	0.788	0	0.4	1.32	0.044155	0.1488	0
CVDII_P_137	CVDII	137_SOD2	P04179	CVDII_P_137	137	Superoxide dismutase [Mn], mitochondrial	SOD2	SOD2	P04179	6648	SOD2	8.3634	8.45528	8.42635	0.32393	0.314897	0.386604	0.09	1.07	0.171	0.431	0	0.06	1.04	0.482858	0.6189	0
CVDIII_P_171	CVDIII	171_CCL15	Q16663	CVDIII_P_171	171	C-C motif chemokine 15	CCL15	CCL15	Q16663	6359	CCL15	5.96598	6.05437	6.28935	0.709347	0.685257	0.840149	0.09	1.06	0.539	0.819	0	0.32	1.25	0.0965	0.179	0
CVDIII_P_182	CVDIII	182_IL.18BP	O95998	CVDIII_P_182	182	Interleukin-18-binding protein	IL-18BP	IL18BP	O95998	10068	IL18BP	5.25219	5.32774	5.72577	0.62266	0.601514	0.737477	0.08	1.05	0.549	0.819	0	0.47	1.39	0.00614	0.031	1
CVDIII_P_167	CVDIII	167_JAM.A	Q9Y624	CVDIII_P_167	167	Junctional adhesion molecule A	JAM-A	F11R	Q9Y624	50848	F11R	3.60217	3.67749	3.97476	0.718097	0.69371	0.850512	0.08	1.05	0.605	0.82	0	0.37	1.29	0.0591	0.122	0
CVDIII_P_187	CVDIII	187_RARRES2	Q99969	CVDIII_P_187	187	Retinoic acid receptor responder protein 2	RARRES2	RARRES2	Q99969	5919	RARRES2	10.8401	10.9189	11.2006	0.537901	0.519633	0.637088	0.08	1.06	0.47	0.764	0	0.36	1.28	0.0153	0.0466	0
CVDII_P_120	CVDII	120_TRAIL.R2	O14763	CVDII_P_120	120	TNF-related apoptosis-inducing ligand receptor 2	TRAIL-R2	TNFRSF10B	O14763	8795	TNFRSF10B	3.5829	3.65329	4.01747	0.546738	0.531493	0.652521	0.07	1.05	0.532	0.788	0	0.43	1.35	0.004882	0.0454	1
INF_P_179	INF	179_FGF.19	O95750	INF_P_179	179	Fibroblast growth factor 19	FGF-19	FGF19	O95750	9965	FGF19	10.834	10.9001	10.6176	1.28036	1.23783	1.52076	0.07	1.05	0.802	0.856	0	-0.22	-1.16	0.543	0.72142	0
CVDII_P_142	CVDII	142_FS	P19883	CVDII_P_142	142	Follistatin	FS	FST	P19883	10468	FST	10.7369	10.8106	11.099	0.805315	0.78286	0.961127	0.07	1.05	0.657	0.83	0	0.36	1.29	0.106429	0.2483	0
CVDII_P_181	CVDII	181_BNP	P16860	CVDII_P_181	181	Natriuretic peptides B	NPPB	NPPB	P16860	4879	NPPB	-0.146527	-0.0767403	-0.181549	0.377352	0.366829	0.450361	0.07	1.05	0.37	0.683	0	-0.04	-1.02	0.737297	0.8283	0
CVDIII_P_166	CVDIII	166_CPA1	P15085	CVDIII_P_166	166	Carboxypeptidase A1	CPA1	CPA1	P15085	1357	CPA1	4.17431	4.24443	4.61561	0.943253	0.911219	1.11719	0.07	1.05	0.714	0.864	0	0.44	1.36	0.0882	0.171	0
CVDIII_P_135	CVDIII	135_GDF.15	Q99988	CVDIII_P_135	135	Growth/differentiation factor 15	GDF-15	GDF15	Q99988	9518	GDF15	2.20621	2.26926	2.6677	0.654439	0.632214	0.775116	0.06	1.04	0.634	0.82	0	0.46	1.38	0.0109	0.038	1
INF_P_127	INF	127_IL.2	P60568	INF_P_127	127	Interleukin-2	IL-2	IL2	P60568	3558	IL2	2.43612	2.49198	2.46617	0.187731	0.181495	0.22298	0.06	1.04	0.151	0.177	0	0.03	1.02	0.564	0.72142	0
CVDII_P_173	CVDII	173_PRSS8	Q16651	CVDII_P_173	173	Prostasin	PRSS8	PRSS8	Q16651	5652	PRSS8	7.99546	8.05141	8.3719	0.589419	0.572983	0.703459	0.06	1.04	0.645	0.827	0	0.38	1.3	0.022731	0.1089	0
CVDIII_P_131	CVDIII	131_PAI	P05121	CVDIII_P_131	131	Plasminogen activator inhibitor 1	PAI	SERPINE1	P05121	5054	SERPINE1	7.27904	7.33881	7.63293	0.544116	0.525638	0.64445	0.06	1.04	0.588	0.82	0	0.35	1.28	0.0185	0.0532	0
CVDIII_P_175	CVDIII	175_CHI3L1	P36222	CVDIII_P_175	175	Chitinase-3-like protein 1	CHI3L1	CHI3L1	P36222	1116	CHI3L1	3.89829	3.95804	4.31554	1.09512	1.05793	1.29706	0.06	1.04	0.788	0.885	0	0.42	1.34	0.164	0.262	0
CVDII_P_171	CVDII	171_Dkk.1	O94907	CVDII_P_171	171	Dickkopf-related protein 1	Dkk-1	DKK1	O94907	22943	DKK1	9.805	9.85323	10.1613	0.48271	0.46925	0.576105	0.05	1.03	0.628	0.827	0	0.36	1.28	0.008771	0.057	0
CVDIII_P_111	CVDIII	111_ALCAM	Q13740	CVDIII_P_111	111	CD166 antigen	ALCAM	ALCAM	Q13740	214	ALCAM	4.05019	4.09597	4.39283	0.469416	0.453474	0.555975	0.05	1.03	0.63	0.82	0	0.34	1.27	0.00845	0.0342	0
CVDIII_P_165	CVDIII	165_PGLYRP1	O75594	CVDIII_P_165	165	Peptidoglycan recognition protein 1	PGLYRP1	PGLYRP1	O75594	8993	PGLYRP1	6.47958	6.52651	6.72756	0.795924	0.768894	0.94269	0.05	1.03	0.771	0.885	0	0.25	1.19	0.254	0.34	0
CVDIII_P_188	CVDIII	188_ICAM.2	P13598	CVDIII_P_188	188	Intercellular adhesion molecule 2	ICAM-2	ICAM2	P13598	3384	ICAM2	4.03457	4.0825	4.17634	0.578433	0.558789	0.685095	0.05	1.03	0.682	0.851	0	0.14	1.1	0.369	0.46	0
CVDIII_P_196	CVDIII	196_CCL16	O15467	CVDIII_P_196	196	C-C motif chemokine 16	CCL16	CCL16	O15467	6360	CCL16	4.4769	4.52802	4.91427	0.900806	0.870214	1.06691	0.05	1.04	0.779	0.885	0	0.44	1.35	0.077	0.152	0
CVDIII_P_102	CVDIII	102_LDL.receptor	P01130	CVDIII_P_102	102	Low-density lipoprotein receptor	LDL receptor	LDLR	P01130	3949	LDLR	2.69167	2.73194	3.24267	0.940247	0.908315	1.11363	0.04	1.03	0.832	0.913	0	0.55	1.47	0.0334	0.078	1
CVDIII_P_143	CVDIII	143_RETN	Q9HD89	CVDIII_P_143	143	Resistin	RETN	RETN	Q9HD89	56729	RETN	5.69057	5.72781	6.17898	0.804212	0.776901	0.952507	0.04	1.03	0.819	0.909	0	0.49	1.4	0.0276	0.0718	1
CVDIII_P_191	CVDIII	191_TNF.R1	P19438	CVDIII_P_191	191	Tumor necrosis factor receptor 1	TNF-R1	TNFRSF1A	P19438	7132	TNFRSF1A	3.82527	3.86335	4.21519	0.600361	0.579972	0.711066	0.04	1.03	0.754	0.88	0	0.39	1.31	0.0187	0.0532	1
CVDII_P_178	CVDII	178_THPO	P40225	CVDII_P_178	178	Thrombopoietin	THPO	THPO	P40225	7066	THPO	2.59432	2.63708	2.33307	0.806361	0.783877	0.962376	0.04	1.03	0.797	0.893	0	-0.26	-1.2	0.243145	0.4338	0
CVDIII_P_181	CVDIII	181_CD93	Q9NPY3	CVDIII_P_181	181	Complement component C1q receptor	CD93	CD93	Q9NPY3	22918	CD93	9.01487	9.05404	9.1751	0.543582	0.525122	0.643818	0.04	1.03	0.722	0.864	0	0.16	1.12	0.281	0.365	0
INF_P_129	INF	129_TSLP	Q969D9	INF_P_129	129	Thymic stromal lymphopoietin	TSLP	TSLP	Q969D9	85480	TSLP	2.50725	2.53897	2.7284	0.728455	0.704257	0.865232	0.03	1.02	0.833	0.856	0	0.22	1.17	0.275	0.58946	0
CVDII_P_109	CVDII	109_Protein.BOC	Q9BWV1	CVDII_P_109	109	Brother of CDO	Protein BOC	BOC	Q9BWV1	91653	BOC	5.21298	5.24301	5.00806	0.741739	0.721056	0.88525	0.03	1.02	0.844	0.893	0	-0.2	-1.15	0.319131	0.4856	0
CVDII_P_155	CVDII	155_VSIG2	Q96IQ7	CVDII_P_155	155	V-set and immunoglobulin domain-containing protein 2	VSIG2	VSIG2	Q96IQ7	23584	VSIG2	2.35928	2.38498	2.72806	0.957674	0.93097	1.14296	0.03	1.02	0.896	0.919	0	0.37	1.29	0.165966	0.3082	0
INF_P_188	INF	188_NT.3	P20783	INF_P_188	188	Neurotrophin-3	NT-3	NTF3	P20783	4908	NTF3	4.50898	4.5322	4.32128	0.69668	0.673537	0.827491	0.02	1.02	0.872	0.883	0	-0.19	-1.14	0.332	0.60869	0
CVDII_P_107	CVDII	107_PlGF	P49763	CVDII_P_107	107	Placenta growth factor	PlGF	PGF	P49763	5228	PGF	6.25351	6.27775	6.47207	0.559114	0.543523	0.667291	0.02	1.02	0.833	0.893	0	0.22	1.16	0.159728	0.308	0
CVDII_P_135	CVDII	135_PIgR	P01833	CVDII_P_135	135	Polymeric immunoglobulin receptor	PIgR	PIGR	P01833	5284	PIGR	5.90508	5.92901	5.83772	0.376735	0.36623	0.449625	0.02	1.02	0.758	0.893	0	-0.07	-1.05	0.518422	0.6515	0
CVDII_P_149	CVDII	149_REN	P00797	CVDII_P_149	149	Renin	REN	REN	P00797	5972	REN	5.94047	5.9625	6.00426	0.838146	0.814775	1.00031	0.02	1.02	0.899	0.919	0	0.06	1.05	0.783239	0.8587	0
CVDII_P_157	CVDII	157_PRELP	P51888	CVDII_P_157	157	Prolargin	PRELP	PRELP	P51888	5549	PRELP	6.66334	6.68764	5.95528	1.3069	1.27046	1.55976	0.02	1.02	0.928	0.928	0	-0.71	-1.63	0.052424	0.159	0
CVDII_P_186	CVDII	186_hOSCAR	Q8IYS5	CVDII_P_186	186	Osteoclast-associated immunoglobulin-like receptor	hOSCAR	OSCAR	Q8IYS5	126014	OSCAR	9.12711	9.14385	9.40935	0.365934	0.35573	0.436734	0.02	1.01	0.824	0.893	0	0.28	1.22	0.006246	0.0454	0
CVDII_P_194	CVDII	194_VEGF.D	O43915	CVDII_P_194	194	Vascular endothelial growth factor D	VEGF-D	FIGF	O43915	2277	FIGF	6.86504	6.88594	7.11453	0.48631	0.47275	0.580401	0.02	1.01	0.835	0.893	0	0.25	1.19	0.065983	0.182	0
CVDIII_P_140	CVDIII	140_MPO	P05164	CVDIII_P_140	140	Myeloperoxidase	MPO	MPO	P05164	4353	MPO	4.09307	4.11572	4.1614	0.940785	0.908835	1.11426	0.02	1.02	0.905	0.966	0	0.07	1.05	0.79	0.835	0
CVDIII_P_174	CVDIII	174_CPB1	P15086	CVDIII_P_174	174	Carboxypeptidase B	CPB1	CPB1	P15086	1360	CPB1	3.31356	3.33347	3.64253	0.980962	0.947647	1.16185	0.02	1.01	0.92	0.966	0	0.33	1.26	0.22	0.309	0
CVDIII_P_161	CVDIII	161_PCSK9	Q8NBP7	CVDIII_P_161	161	Proprotein convertase subtilisin/kexin type 9	PCSK9	PCSK9	Q8NBP7	255738	PCSK9	1.82459	1.83668	2.62375	0.661331	0.638872	0.783279	0.01	1.01	0.928	0.966	0	0.8	1.74	2.23e-05	0.00101	1
CVDIII_P_160	CVDIII	160_PRTN3	P24158	CVDIII_P_160	160	Myeloblastin	PRTN3	PRTN3	P24158	5657	PRTN3	3.38774	3.38883	3.43805	1.21144	1.1703	1.43483	0	1	0.996	0.996	0	0.05	1.04	0.879	0.889	0
CVDIII_P_180	CVDIII	180_IGFBP.7	Q16270	CVDIII_P_180	180	Insulin-like growth factor-binding protein 7	IGFBP-7	IGFBP7	Q16270	3490	IGFBP7	3.16651	3.16536	3.20471	0.726238	0.701574	0.860154	0	-1	0.994	0.996	0	0.04	1.03	0.847	0.866	0
CVDIII_P_110	CVDIII	110_OPG	O00300	CVDIII_P_110	110	Osteoprotegerin	OPG	TNFRSF11B	O00300	4982	TNFRSF11B	2.27426	2.26608	2.54047	0.585311	0.565433	0.693241	-0.01	-1.01	0.945	0.966	0	0.27	1.2	0.0973	0.179	0
CVDIII_P_179	CVDIII	179_EGFR	P00533	CVDIII_P_179	179	Epidermal growth factor receptor	EGFR	EGFR	P00533	1956	EGFR	1.61969	1.61354	1.81717	0.437849	0.42298	0.518588	-0.01	-1	0.945	0.966	0	0.2	1.15	0.1	0.179	0
INF_P_140	INF	140_IL.10RA	Q13651	INF_P_140	140	Interleukin-10 receptor subunit alpha	IL-10RA	IL10RA	Q13651	3587	IL10RA	3.1172	3.10191	2.90326	0.758175	0.73299	0.900533	-0.02	-1.01	0.922	0.922	0	-0.21	-1.16	0.31	0.60869	0
CVDII_P_125	CVDII	125_PDGF.subunit.B	P01127	CVDII_P_125	125	Platelet-derived growth factor subunit B	PDGF subunit B	PDGFB	P01127	5155	PDGFB	10.4209	10.4057	10.5643	0.301235	0.292835	0.359517	-0.02	-1.01	0.807	0.893	0	0.14	1.1	0.08751	0.2212	0
CVDII_P_129	CVDII	129_LOX.1	P78380	CVDII_P_129	129	Lectin-like oxidized LDL receptor 1	LOX-1	OLR1	P78380	4973	OLR1	7.50042	7.48025	7.89184	0.733017	0.712577	0.874841	-0.02	-1.01	0.894	0.919	0	0.39	1.31	0.055843	0.1639	0
CVDII_P_131	CVDII	131_GIF	P27352	CVDII_P_131	131	Gastric intrinsic factor	GIF	GIF	P27352	2694	GIF	5.08103	5.06256	5.48805	0.980605	0.953261	1.17033	-0.02	-1.01	0.927	0.928	0	0.41	1.33	0.135712	0.2872	0
INF_P_111	INF	111_LAP.TGF.beta.1	P01137	INF_P_111	111	Latency-associated peptide transforming growth factor beta 1	LAP TGF-beta-1	TGFB1	P01137	7040	TGFB1	9.93311	9.90262	9.95404	0.65771	0.635862	0.781204	-0.03	-1.02	0.822	0.856	0	0.02	1.01	0.909	0.92094	0
CVDII_P_169	CVDII	169_ITGB1BP2	Q9UKP3	CVDII_P_169	169	Melusin	ITGB1BP2	ITGB1BP2	Q9UKP3	26548	ITGB1BP2	0.136153	0.109271	0.0607899	0.550582	0.53523	0.657109	-0.03	-1.02	0.813	0.893	0	-0.08	-1.05	0.620919	0.7338	0
CVDIII_P_105	CVDIII	105_IL.17RA	Q96F46	CVDIII_P_105	105	Interleukin-17 receptor A	IL-17RA	IL17RA	Q96F46	23765	IL17RA	3.78697	3.75828	4.05424	0.795088	0.768087	0.941701	-0.03	-1.02	0.859	0.93	0	0.27	1.2	0.219	0.309	0
INF_P_163	INF	163_TNF	P01375	INF_P_163	163	Tumor necrosis factor	TNF	TNF	P01375	7124	TNF	2.11996	2.07527	2.24571	0.963271	0.931273	1.14414	-0.04	-1.03	0.822	0.856	0	0.13	1.09	0.638	0.74764	0
CVDII_P_108	CVDII	108_ADAM.TS13	Q76LX8	CVDII_P_108	108	A disintegrin and metalloproteinase with thrombospondin motifs 13	ADAM-TS13	ADAMTS13	Q76LX8	11093	ADAMTS13	5.82396	5.78345	5.95127	0.233872	0.227351	0.279122	-0.04	-1.03	0.401	0.683	0	0.13	1.09	0.051345	0.159	0
CVDII_P_128	CVDII	128_CXCL1	P09341	CVDII_P_128	128	C-X-C motif chemokine 1	CXCL1	CXCL1	P09341	2919	CXCL1	7.87514	7.83925	8.1055	0.769678	0.748216	0.918595	-0.04	-1.03	0.821	0.893	0	0.23	1.17	0.28068	0.4819	0
CVDII_P_140	CVDII	140_SPON2	Q9BUD6	CVDII_P_140	140	Spondin-2	SPON2	SPON2	Q9BUD6	10417	SPON2	8.5155	8.47642	8.7031	0.302184	0.293758	0.36065	-0.04	-1.03	0.531	0.788	0	0.19	1.14	0.026699	0.1104	0
CVDII_P_153	CVDII	153_THBS2	P35442	CVDII_P_153	153	Thrombospondin-2	THBS2	THBS2	P35442	7058	THBS2	5.4062	5.37015	5.48799	0.296818	0.288542	0.354247	-0.04	-1.03	0.556	0.79	0	0.08	1.06	0.320379	0.4856	0
CVDIII_P_130	CVDIII	130_TFPI	P10646	CVDIII_P_130	130	Tissue factor pathway inhibitor	TFPI	TFPI	P10646	7035	TFPI	7.9215	7.86896	8.33986	0.553941	0.535129	0.656086	-0.05	-1.04	0.64	0.82	0	0.42	1.34	0.0065	0.0311	1
CVDII_P_126	CVDII	126_IL27	Q8NEV9;Q14213	CVDII_P_126	126	Interleukin-27	IL-27	IL27; EBI3	Q8NEV9,Q14213	24677810148	IL27,EBI3	2.97208	2.9252	3.26429	0.46527	0.452296	0.55529	-0.05	-1.03	0.625	0.827	0	0.29	1.22	0.025025	0.1104	0
CVDII_P_156	CVDII	156_AMBP	P02760	CVDII_P_156	156	Protein AMBP	AMBP	AMBP	P02760	259	AMBP	5.71511	5.67006	5.93846	0.431258	0.419233	0.514698	-0.05	-1.03	0.612	0.827	0	0.22	1.17	0.063495	0.1806	0
CVDIII_P_123	CVDIII	123_LTBR	P36941	CVDIII_P_123	123	Lymphotoxin-beta receptor	LTBR	LTBR	P36941	4055	LTBR	2.53078	2.48532	2.85945	0.629618	0.608235	0.745718	-0.05	-1.03	0.721	0.864	0	0.33	1.26	0.0576	0.122	0
CVDIII_P_170	CVDIII	170_SHPS.1	P78324	CVDIII_P_170	170	Tyrosine-protein phosphatase non-receptor type substrate 1	SHPS-1	SIRPA	P78324	140885	SIRPA	2.35146	2.3012	2.51117	0.732128	0.707264	0.867131	-0.05	-1.04	0.735	0.868	0	0.16	1.12	0.424	0.515	0
CVDIII_P_183	CVDIII	183_COL1A1	P02452	CVDIII_P_183	183	Collagen alpha-1(I) chain	COL1A1	COL1A1	P02452	1277	COL1A1	2.44823	2.39611	2.67171	0.594907	0.574703	0.704606	-0.05	-1.04	0.665	0.841	0	0.22	1.17	0.17	0.267	0
CVDIII_P_194	CVDIII	194_PECAM.1	P16284	CVDIII_P_194	194	Platelet endothelial cell adhesion molecule	PECAM-1	PECAM1	P16284	5175	PECAM1	4.14528	4.09663	4.27324	0.50006	0.483078	0.59227	-0.05	-1.03	0.631	0.82	0	0.13	1.09	0.349	0.441	0
CVDIII_P_139	CVDIII	139_SPON1	Q9HCB6	CVDIII_P_139	139	Spondin-1	SPON1	APP	Q9HCB6	351	APP	0.715881	0.655756	0.795432	0.514723	0.497243	0.609637	-0.06	-1.04	0.564	0.82	0	0.08	1.06	0.571	0.649	0
CVDIII_P_128	CVDIII	128_TLT.2	Q5T2D2	CVDIII_P_128	128	Trem-like transcript 2 protein	TLT-2	TREML2	Q5T2D2	79865	TREML2	4.28291	4.21617	4.68288	0.695224	0.671613	0.823421	-0.07	-1.05	0.636	0.82	0	0.4	1.32	0.0367	0.0835	1
CVDII_P_163	CVDII	163_PTX3	P26022	CVDII_P_163	163	Pentraxin-related protein PTX3	PTX3	PTX3	P26022	5806	PTX3	1.74635	1.67953	1.43269	1.12721	1.09578	1.3453	-0.07	-1.05	0.774	0.893	0	-0.31	-1.24	0.315675	0.4856	0
CVDIII_P_124	CVDIII	124_Notch.3	Q9UM47	CVDIII_P_124	124	Neurogenic locus notch homolog protein 3	Notch 3	NOTCH3	Q9UM47	4854	NOTCH3	2.85374	2.77884	2.98535	0.611605	0.590835	0.724384	-0.07	-1.05	0.546	0.819	0	0.13	1.1	0.43	0.515	0
CVDII_P_124	CVDII	124_IL1RL2	Q9HB29	CVDII_P_124	124	Interleukin-1 receptor-like 2	IL1RL2	IL1RL2	Q9HB29	8808	IL1RL2	3.31739	3.23463	3.32494	0.650021	0.631895	0.775786	-0.08	-1.06	0.537	0.788	0	0.01	1.01	0.966491	0.9874	0
CVDII_P_139	CVDII	139_FGF.23	Q9GZV9	CVDII_P_139	139	Fibroblast growth factor 23	FGF-23	FGF23	Q9GZV9	8074	FGF23	1.45136	1.36992	1.19521	0.917078	0.891506	1.09451	-0.08	-1.06	0.667	0.831	0	-0.26	-1.19	0.313864	0.4856	0
CVDIII_P_189	CVDIII	189_KLK6	Q92876	CVDIII_P_189	189	Kallikrein-6	KLK6	KLK6	Q92876	5653	KLK6	3.31667	3.23624	3.54885	0.732709	0.707826	0.867819	-0.08	-1.06	0.588	0.82	0	0.23	1.17	0.246	0.336	0
CVDII_P_164	CVDII	164_PSGL.1	Q14242	CVDII_P_164	164	P-selectin glycoprotein ligand 1	PSGL-1	SELPLG	Q14242	6404	SELPLG	4.6188	4.51918	4.78472	0.620545	0.603242	0.740608	-0.1	-1.07	0.437	0.709	0	0.17	1.12	0.334871	0.4856	0
CVDII_P_167	CVDII	167_MMP.7	P09237	CVDII_P_167	167	Matrix metalloproteinase-7	MMP-7	MMP7	P09237	4316	MMP7	9.53616	9.43505	9.6765	0.588838	0.572418	0.702766	-0.1	-1.07	0.405	0.683	0	0.14	1.1	0.389777	0.5374	0
CVDII_P_170	CVDII	170_DCN	P07585	CVDII_P_170	170	Decorin	DCN	DCN	P07585	1634	DCN	4.40758	4.31209	4.35231	0.330814	0.321589	0.394819	-0.1	-1.07	0.163	0.427	0	-0.06	-1.04	0.546194	0.6717	0
CVDIII_P_122	CVDIII	122_PLC	P98160	CVDIII_P_122	122	Perlecan	PLC	HSPG2	P98160	3339	HSPG2	5.16214	5.05767	5.37863	0.560613	0.541574	0.663988	-0.1	-1.08	0.358	0.652	0	0.22	1.16	0.158	0.257	0
CVDII_P_161	CVDII	161_SORT1	Q99523	CVDII_P_161	161	Sortilin	SORT1	SORT1	Q99523	6272	SORT1	5.90172	5.78991	6.0455	0.361245	0.351172	0.431139	-0.11	-1.08	0.135	0.386	0	0.14	1.1	0.152366	0.308	0
CVDII_P_196	CVDII	196_HAOX1	Q9UJM8	CVDII_P_196	196	Hydroxyacid oxidase 1	HAOX1	HAO1	Q9UJM8	54363	HAO1	3.9451	3.83499	4.10774	1.95527	1.90075	2.33357	-0.11	-1.08	0.785	0.893	0	0.16	1.12	0.763672	0.8475	0
CVDII_P_172	CVDII	172_LPL	P06858	CVDII_P_172	172	Lipoprotein lipase	LPL	LPL	P06858	4023	LPL	9.58819	9.4801	8.46573	1.33057	1.29347	1.58801	-0.11	-1.08	0.693	0.841	0	-1.12	-2.18	0.002885	0.0454	-1
CVDIII_P_177	CVDIII	177_t.PA	P00750	CVDIII_P_177	177	Tissue-type plasminogen activator	t-PA	PLAT	P00750	5327	PLAT	3.33691	3.21392	3.89644	0.834175	0.805846	0.987995	-0.12	-1.09	0.467	0.764	0	0.56	1.47	0.0153	0.0466	1
CVDII_P_185	CVDII	185_CTSL1	P07711	CVDII_P_185	185	Cathepsin L1	CTSL1	CTSL	P07711	1514	CTSL	4.3731	4.24096	4.9211	0.681729	0.66272	0.81363	-0.13	-1.1	0.348	0.674	0	0.55	1.46	0.004437	0.0454	1
CVDIII_P_133	CVDIII	133_TR	P02786	CVDIII_P_133	133	Transferrin receptor protein 1	TR	TFRC	P02786	7037	TFRC	2.98518	2.85846	3.52705	0.856887	0.827786	1.01489	-0.13	-1.09	0.466	0.764	0	0.54	1.46	0.022	0.0588	1
CVDII_P_188	CVDII	188_TGM2	P21980	CVDII_P_188	188	Protein-glutamine gamma-glutamyltransferase 2	TGM2	TGM2	P21980	7052	TGM2	3.96425	3.83635	4.83444	1.53687	1.49402	1.83423	-0.13	-1.09	0.686	0.841	0	0.87	1.83	0.042839	0.1488	0
CVDII_P_189	CVDII	189_LEP	P41159	CVDII_P_189	189	Leptin	LEP	LEP	P41159	3952	LEP	1.11889	0.991739	1.67798	1.2152	1.18131	1.45031	-0.13	-1.09	0.612	0.827	0	0.56	1.47	0.098616	0.2425	0
CVDIII_P_127	CVDIII	127_CDH5	P33151	CVDIII_P_127	127	Cadherin-5	CDH5	CDH5	P33151	1003	CDH5	3.09335	2.9593	3.20906	0.664786	0.642209	0.787371	-0.13	-1.1	0.32	0.634	0	0.12	1.08	0.523	0.603	0
CVDIII_P_126	CVDIII	126_CNTN1	Q12860	CVDIII_P_126	126	Contactin-1	CNTN1	CNTN1	Q12860	1272	CNTN1	2.59423	2.45106	2.63941	0.535519	0.517332	0.634267	-0.14	-1.1	0.189	0.49	0	0.05	1.03	0.757	0.835	0
CVDIII_P_116	CVDIII	116_CD163	Q86VB7	CVDIII_P_116	116	Scavenger receptor cysteine-rich type 1 protein M130	CD163	CD163	Q86VB7	9332	CD163	6.06663	5.90373	6.61345	0.679293	0.656224	0.804554	-0.16	-1.12	0.238	0.528	0	0.55	1.46	0.0038	0.0247	1
CVDII_P_136	CVDII	136_RAGE	Q15109	CVDII_P_136	136	Receptor for advanced glycosylation end products	RAGE	AGER	Q15109	177	AGER	5.26014	5.09551	5.29653	0.637952	0.620163	0.761382	-0.16	-1.12	0.212	0.478	0	0.04	1.03	0.836619	0.8957	0
CVDIII_P_158	CVDIII	158_MB	P02144	CVDIII_P_158	158	Myoglobin	MB	MB	P02144	4151	MB	4.10827	3.94767	3.77697	0.896312	0.865873	1.06159	-0.16	-1.12	0.377	0.673	0	-0.33	-1.26	0.177	0.273	0
CVDIII_P_173	CVDIII	173_uPA	P00749	CVDIII_P_173	173	Urokinase-type plasminogen activator	uPA	PLAU	P00749	5328	PLAU	4.36818	4.20665	4.57029	0.522875	0.505118	0.619292	-0.16	-1.12	0.129	0.452	0	0.2	1.15	0.158	0.257	0
CVDII_P_122	CVDII	122_TIE2	Q02763	CVDII_P_122	122	Angiopoietin-1 receptor	TIE2	TEK	Q02763	7010	TEK	7.30581	7.13419	7.72646	0.544119	0.528947	0.649395	-0.17	-1.13	0.128	0.386	0	0.42	1.34	0.006132	0.0454	1
CVDIII_P_150	CVDIII	150_PSP.D	P35247	CVDIII_P_150	150	Pulmonary surfactant-associated protein D	PSP-D	SFTPD	P35247	6441	SFTPD	1.78884	1.62129	1.94666	0.839519	0.811008	0.994324	-0.17	-1.12	0.325	0.634	0	0.16	1.12	0.491	0.573	0
CVDIII_P_156	CVDIII	156_MMP.2	P08253	CVDIII_P_156	156	Matrix metalloproteinase-2	MMP-2	MMP2	P08253	4313	MMP2	2.94127	2.7745	3.12995	0.616606	0.595666	0.730307	-0.17	-1.12	0.183	0.49	0	0.19	1.14	0.263	0.347	0
CVDIII_P_159	CVDIII	159_TNFSF13B	Q9Y275	CVDIII_P_159	159	Tumor necrosis factor ligand superfamily member 13B	TNFSF13B	TNFSF13B	Q9Y275	10673	TNFSF13B	5.86992	5.70462	6.18799	0.542399	0.523978	0.642416	-0.17	-1.12	0.134	0.453	0	0.32	1.25	0.0333	0.078	0
CVDII_P_138	CVDII	138_CTRC	Q99895	CVDII_P_138	138	Chymotrypsin C	CTRC	CTRC	Q99895	11330	CTRC	11.3463	11.1681	11.1835	0.92011	0.894453	1.09813	-0.18	-1.13	0.348	0.674	0	-0.16	-1.12	0.522653	0.6515	0
CVDII_P_148	CVDII	148_SERPINA12	Q8IW75	CVDII_P_148	148	Serpin A12	SERPINA12	SERPINA12	Q8IW75	145264	SERPINA12	4.6197	4.44092	5.03542	1.84031	1.789	2.19637	-0.18	-1.13	0.637	0.827	0	0.42	1.33	0.414911	0.5635	0
CVDIII_P_138	CVDIII	138_DLK.1	P80370	CVDIII_P_138	138	Protein delta homolog 1	DLK-1	DLK1	P80370	8788	DLK1	2.71673	2.53287	2.77998	0.907172	0.876364	1.07445	-0.18	-1.14	0.318	0.634	0	0.06	1.04	0.798	0.835	0
CVDII_P_195	CVDII	195_PARP.1	P09874	CVDII_P_195	195	Poly [ADP-ribose] polymerase 1	PARP-1	PARP1	P09874	142	PARP1	0.278836	0.0661916	0.534522	0.658451	0.640091	0.785848	-0.21	-1.16	0.119	0.386	0	0.26	1.19	0.162477	0.308	0
CVDIII_P_184	CVDIII	184_PON3	Q15166	CVDIII_P_184	184	Paraoxonase (PON 3)	PON3	PON3	Q15166	5446	PON3	6.19736	5.98752	6.26511	0.849001	0.820169	1.00556	-0.21	-1.16	0.224	0.528	0	0.07	1.05	0.77	0.835	0
CVDII_P_132	CVDII	132_SCF	P21583	CVDII_P_132	132	Stem cell factor	SCF	KITLG	P21583	4254	KITLG	9.82149	9.57791	9.42315	0.730497	0.710128	0.871833	-0.24	-1.18	0.108	0.386	0	-0.4	-1.32	0.050943	0.159	0
CVDIII_P_134	CVDIII	134_TNFRSF10C	O14798	CVDIII_P_134	134	Tumor necrosis factor receptor superfamily member 10C	TNFRSF10C	TNFRSF10C	O14798	8794	TNFRSF10C	5.3	5.06324	5.54462	0.73092	0.706098	0.8657	-0.24	-1.18	0.112	0.443	0	0.24	1.18	0.221	0.309	0
CVDIII_P_163	CVDIII	163_OPN	P10451	CVDIII_P_163	163	Osteopontin	OPN	SPP1	P10451	6696	SPP1	4.06947	3.74269	4.138	0.88147	0.851535	1.04401	-0.33	-1.25	0.0693	0.304	0	0.07	1.05	0.775	0.835	0
CVDIII_P_120	CVDIII	120_MEPE	Q9NQ76	CVDIII_P_120	120	Matrix extracellular phosphoglycoprotein	MEPE	MEPE	Q9NQ76	56955	MEPE	3.68851	3.31549	3.34534	0.938437	0.906567	1.11148	-0.37	-1.3	0.0518	0.294	0	-0.34	-1.27	0.181	0.275	0
CVDIII_P_103	CVDIII	103_ITGB2	P05107	CVDIII_P_103	103	Integrin beta-2	ITGB2	ITGB2	P05107	3689	ITGB2	3.77919	3.38361	4.50199	0.622177	0.601047	0.736905	-0.4	-1.32	0.00215	0.0654	-1	0.72	1.65	4.32e-05	0.00131	1
CVDII_P_166	CVDII	166_CCL3	P10147	CVDII_P_166	166	C-C motif chemokine 3	CCL3	CCL3	P10147	6348	CCL3	0.468808	0.0637401	0.27555	1.40628	1.36707	1.67837	-0.41	-1.32	0.164	0.427	0	-0.19	-1.14	0.619524	0.7338	0
INF_P_184	INF	184_CASP.8	Q14790	INF_P_184	184	Caspase 8	CASP-8	CASP8	Q14790	841	CASP8	2.49728	1.93996	3.85947	1.43662	1.3889	1.70637	-0.56	-1.47	0.0622	0.0849	-1	1.36	2.57	0.000889	0.01667	1
CVDIII_P_193	CVDIII	193_vWF	P04275	CVDIII_P_193	193	von Willebrand factor	vWF	VWF	P04275	7450	VWF	6.55575	5.89573	6.73599	0.894654	0.864271	1.05963	-0.66	-1.58	0.000411	0.0187	-1	0.18	1.13	0.46	0.544	0
