# Supplementary material for: The atopic dermatitis blood signature is characterized by increases in inflammatory and cardiovascular risk proteins
Source: Sci Rep. 2017 Aug 18;7:8707. doi: 10.1038/s41598-017-09207-z (PMC5562859; doi:10.1038/s41598-017-09207-z)
Supplement: Supplementary file 4 — Supplementary Table S3 [file 41598_2017_9207_MOESM4_ESM.xlsx]

## Sheet: ResultsBaselineAdults_RaceAdjGe
Protein	Kit	ProteinName	UniProt	Protein.1	Protein.Number	Long.Name	Protein.Name	GeneName	UniProtSearch	ENTREZ	Gene.Name	M Healthy .	M AD .	M Psoriasis .	CI Healthy .	CI AD .	CI Psoriasis .	lgFCH_Adult.ADvsHealthy	FCH_Adult.ADvsHealthy	pvals_Adult.ADvsHealthy	fdrs_Adult.ADvsHealthy	StatusFCH1.3FDR0.1_Adult.ADvsHealthy	lgFCH_Adult.PsoriasisvsHealthy	FCH_Adult.PsoriasisvsHealthy	pvals_Adult.PsoriasisvsHealthy	fdrs_Adult.PsoriasisvsHealthy	StatusFCH1.3FDR0.1_Adult.PsoriasisvsHealthy
CVDII_P_165	CVDII	165_CCL17	Q92583	CVDII_P_165	165	C-C motif chemokine 17	CCL17	CCL17	Q92583	6361	CCL17	7.8238	9.77513	8.61205	1.2057	1.14877	1.41011	1.95	3.87	2.92e-11	2.66e-09	1	0.79	1.73	0.015227	0.0916	1
INF_P_190	INF	190_CCL20	P78556	INF_P_190	190	C-C motif chemokine 20	CCL20	CCL20	P78556	6364	CCL20	7.17589	8.53833	8.77529	1.39101	1.31786	1.62054	1.36	2.57	1.33e-05	0.000111	1	1.6	3.03	3.47e-05	0.0024	1
CVDII_P_160	CVDII	160_IL16	Q14005	CVDII_P_160	160	Pro-interleukin-16	IL16	IL16	Q14005	3603	IL16	4.44112	5.61928	5.28617	0.942843	0.898318	1.10269	1.18	2.26	8.14e-08	3.7e-06	1	0.85	1.8	0.001025	0.034	1
CVDIII_P_121	CVDIII	121_BLM.hydrolase	Q13867	CVDIII_P_121	121	Bleomycin hydrolase	BLM hydrolase	BLMH	Q13867	642	BLMH	4.48326	5.57259	4.9646	0.742941	0.698649	0.863557	1.09	2.13	2.32e-10	2.11e-08	1	0.48	1.4	0.014	0.0457	1
INF_P_122	INF	122_CXCL9	Q07325	INF_P_122	122	C-X-C motif chemokine 9	CXCL9	CXCL9	Q07325	4283	CXCL9	7.11235	7.91394	8.10222	1.04669	0.99165	1.2194	0.8	1.74	0.000522	0.00196	1	0.99	1.99	0.000554	0.0139	1
INF_P_114	INF	114_IL.17C	Q9P0M4	INF_P_114	114	Interleukin-17C	IL-17C	IL17C	Q9P0M4	27189	IL17C	4.80916	5.44347	5.82501	1.30901	1.24017	1.525	0.63	1.55	0.0253	0.0422	1	1.02	2.02	0.00421	0.0452	1
INF_P_171	INF	171_IL.20	Q9NYY1	INF_P_171	171	Interleukin-20	IL-20	IL20	Q9NYY1	50604	IL20	2.32686	2.93957	3.01714	0.872595	0.826708	1.01658	0.61	1.53	0.00139	0.00402	1	0.69	1.61	0.00356	0.0445	1
INF_P_107	INF	107_CDCP1	Q9H5V8	INF_P_107	107	CUB domain-containing protein 1	CDCP1	CDCP1	Q9H5V8	64866	CDCP1	3.43205	3.93286	3.95935	0.747681	0.708362	0.871053	0.5	1.42	0.00224	0.00561	1	0.53	1.44	0.00905	0.0754	1
INF_P_195	INF	195_TNFB	P01374	INF_P_195	195	TNF-beta	TNFB	LTA	P01374	4049	LTA	5.31643	5.78314	5.76417	0.623566	0.590774	0.726459	0.47	1.38	0.000687	0.00234	1	0.45	1.36	0.00791	0.0742	1
INF_P_178	INF	178_IFN.gamma	P01579	INF_P_178	178	Interferon gamma	IFN-gamma	IFNG	P01579	3458	IFNG	2.76031	3.16304	3.29071	0.648267	0.614176	0.755236	0.4	1.32	0.00446	0.0105	1	0.53	1.44	0.00261	0.0392	1
CVDIII_P_151	CVDIII	151_PI3	P19957	CVDIII_P_151	151	Elafin	PI3	PI3	P19957	5266	PI3	2.89507	3.61125	6.09648	1.39678	1.31351	1.62355	0.72	1.64	0.0154	0.14	0	3.2	9.2	3.32e-14	3.02e-12	1
CVDIII_P_114	CVDIII	114_CSTB	P04080	CVDIII_P_114	114	Cystatin-B	CSTB	CSTB	P04080	1476	CSTB	2.13793	2.8061	2.9442	1.19683	1.12548	1.39114	0.67	1.59	0.0085	0.125	0	0.81	1.75	0.0108	0.0427	1
CVDIII_P_109	CVDIII	109_IL2.RA	P01589	CVDIII_P_109	109	Interleukin-2 receptor subunit alpha	IL-2 RA	IL2RA	P01589	3559	IL2RA	3.28962	3.8612	4.0285	0.877405	0.825097	1.01985	0.57	1.49	0.00227	0.103	0	0.74	1.67	0.00158	0.0179	1
CVDIII_P_144	CVDIII	144_IGFBP.1	P08833	CVDIII_P_144	144	Insulin-like growth factor-binding protein 1	IGFBP-1	IGFBP1	P08833	3484	IGFBP1	5.5438	6.0939	7.26243	1.92521	1.81043	2.23777	0.55	1.46	0.172	0.573	0	1.72	3.29	0.00084	0.011	1
CVDIII_P_136	CVDIII	136_SELE	P16581	CVDIII_P_136	136	E-selectin	SELE	SELE	P16581	6401	SELE	1.32491	1.81075	1.99314	0.822762	0.773712	0.956338	0.49	1.4	0.00547	0.125	0	0.67	1.59	0.00226	0.0206	1
CVDIII_P_145	CVDIII	145_CHIT1	Q13231	CVDIII_P_145	145	Chitotriosidase-1	CHIT1	CHIT1	Q13231	1118	CHIT1	-0.790317	-0.30886	0.234442	1.92179	1.80721	2.23379	0.48	1.4	0.231	0.615	0	1.02	2.03	0.0422	0.0961	1
CVDIII_P_115	CVDIII	115_MCP.1	P13500	CVDIII_P_115	115	Monocyte chemotactic protein 1	MCP-1	CCL2	P13500	6347	CCL2	2.37152	2.78851	3.15262	0.876032	0.823805	1.01826	0.42	1.34	0.0242	0.188	0	0.78	1.72	0.000848	0.011	1
CVDIII_P_117	CVDIII	117_Gal.3	P17931	CVDIII_P_117	117	Galectin-3	Gal-3	LGALS3	P17931	3958	LGALS3	4.03307	4.44516	4.63094	0.791248	0.744076	0.919708	0.41	1.33	0.0139	0.14	0	0.6	1.51	0.00438	0.0321	1
CVDII_P_113	CVDII	113_IL.6	P05231	CVDII_P_113	113	Interleukin-6	IL-6	IL6	P05231	3569	IL6	0.656419	1.06095	1.4398	1.00095	0.95368	1.17064	0.4	1.32	0.063	0.227	0	0.78	1.72	0.003898	0.0567	1
CVDIII_P_192	CVDIII	192_IGFBP.2	P18065	CVDIII_P_192	192	Insulin-like Growth Factor-Binding Protein 2	IGFBP-2	IGFBP2	P18065	3485	IGFBP2	6.75539	7.14543	7.53772	1.12614	1.059	1.30897	0.39	1.31	0.0989	0.45	0	0.78	1.72	0.0086	0.0377	1
CVDII_P_106	CVDII	106_SLAMF7	Q9NQ25	CVDII_P_106	106	SLAM family member 7	SLAMF7	SLAMF7	Q9NQ25	57823	SLAMF7	1.30044	1.65879	2.04977	0.805735	0.767686	0.942336	0.36	1.28	0.0412	0.17	0	0.75	1.68	0.000674	0.034	1
CVDIII_P_129	CVDIII	129_FABP4	P15090	CVDIII_P_129	129	Fatty acid-binding protein, adipocyte	FABP4	FABP4	P15090	2167	FABP4	0.902599	1.23909	1.50045	0.953984	0.897111	1.10886	0.34	1.26	0.093	0.45	0	0.6	1.51	0.0174	0.0511	1
CVDIII_P_132	CVDIII	132_CCL24	O00175	CVDIII_P_132	132	C-C motif chemokine 24	CCL24	CCL24	O00175	6369	CCL24	4.5739	4.90812	5.53334	1.15898	1.08989	1.34715	0.33	1.26	0.169	0.573	0	0.96	1.94	0.00188	0.019	1
CVDIII_P_168	CVDIII	168_Gal.4	P56470	CVDIII_P_168	168	Galectin-4	Gal-4	LGALS4	P56470	3960	LGALS4	2.28223	2.61617	2.81078	0.717901	0.675102	0.834452	0.33	1.26	0.0275	0.193	0	0.53	1.44	0.00545	0.0331	1
CVDII_P_114	CVDII	114_TNFRSF10A	O00220	CVDII_P_114	114	Tumor necrosis factor receptor superfamily member 10A	TNFRSF10A	TNFRSF10A	O00220	8797	TNFRSF10A	2.03015	2.34172	2.43452	0.561719	0.535193	0.656951	0.31	1.24	0.0114	0.0853	0	0.4	1.32	0.007727	0.0586	1
CVDIII_P_185	CVDIII	185_CTSZ	Q9UBR2	CVDIII_P_185	185	Cathepsin Z	CTSZ	CTSZ	Q9UBR2	1522	CTSZ	3.96108	4.25689	4.37373	0.62414	0.586931	0.725469	0.3	1.23	0.0248	0.188	0	0.41	1.33	0.0123	0.0429	1
CVDII_P_130	CVDII	130_Gal.9	O00182	CVDII_P_130	130	Galectin-9	Gal-9	LGALS9	O00182	3965	LGALS9	5.54661	5.8355	6.02912	0.542809	0.517176	0.634834	0.29	1.22	0.015	0.0976	0	0.48	1.4	0.001121	0.034	1
INF_P_116	INF	116_IL.17A	Q16552	INF_P_116	116	Interleukin-17A	IL-17A	IL17A	Q16552	3605	IL17A	2.23907	2.51052	3.07442	0.754845	0.715149	0.879399	0.27	1.21	0.0951	0.127	0	0.84	1.78	6.41e-05	0.0024	1
CVDII_P_121	CVDII	121_PRSS27	Q9BQR3	CVDII_P_121	121	Serine protease 27	PRSS27	PRSS27	Q9BQR3	83886	PRSS27	8.84202	9.11001	9.36378	0.69835	0.665372	0.816745	0.27	1.2	0.0773	0.26	0	0.52	1.44	0.005768	0.0567	1
CVDIII_P_112	CVDIII	112_TFF3	Q07654	CVDIII_P_112	112	Trefoil factor 3	TFF3	TFF3	Q07654	7033	TFF3	5.131	5.38422	5.74689	0.990764	0.931697	1.15161	0.25	1.19	0.222	0.615	0	0.62	1.53	0.0183	0.0521	1
CVDIII_P_101	CVDIII	101_TNFRSF14	Q92956	CVDIII_P_101	101	Tumor necrosis factor receptor superfamily member 14	TNFRSF14	TNFRSF14	Q92956	8764	TNFRSF14	3.83542	4.07955	4.24233	0.722142	0.67909	0.839382	0.24	1.18	0.107	0.464	0	0.41	1.33	0.032	0.0816	1
CVDIII_P_164	CVDIII	164_CTSD	P07339	CVDIII_P_164	164	Cathepsin D	CTSD	CTSD	P07339	1509	CTSD	3.20211	3.44239	3.60161	0.53534	0.503424	0.622252	0.24	1.18	0.0333	0.216	0	0.4	1.32	0.00487	0.0321	1
CVDIII_P_118	CVDIII	118_GRN	P28799	CVDIII_P_118	118	Granulins	GRN	GRN	P28799	2896	GRN	3.29093	3.52163	3.69932	0.612641	0.576117	0.712103	0.23	1.17	0.0732	0.444	0	0.41	1.33	0.0116	0.0427	1
CVDIII_P_178	CVDIII	178_SCGB3A2	Q96PL1	CVDIII_P_178	178	Secretoglobin family 3A member 2	SCGB3A2	SCGB3A2	Q96PL1	117156	SCGB3A2	2.92533	3.13261	3.72639	1.03921	0.977257	1.20793	0.21	1.15	0.34	0.693	0	0.8	1.74	0.00368	0.0304	1
CVDII_P_176	CVDII	176_GDF.2	Q9UK05	CVDII_P_176	176	Growth/differentiation factor 2	GDF-2	GDF2	Q9UK05	2658	GDF2	4.05366	4.25559	4.81464	1.0058	0.958307	1.17632	0.2	1.15	0.352	0.585	0	0.76	1.69	0.005203	0.0567	1
CVDII_P_112	CVDII	112_IL.1ra	P18510	CVDII_P_112	112	Interleukin-1 receptor antagonist protein	IL-1ra	IL1RN	P18510	3557	IL1RN	2.88955	3.07155	3.47218	0.831719	0.792443	0.972725	0.18	1.13	0.311	0.565	0	0.58	1.5	0.00947	0.0634	1
CVDIII_P_176	CVDIII	176_ST2	Q01638	CVDIII_P_176	176	ST2 protein	ST2	IL1RL1	Q01638	9173	IL1RL1	3.06283	3.24462	3.45116	0.734004	0.690245	0.85317	0.18	1.13	0.236	0.615	0	0.39	1.31	0.0438	0.0973	1
CVDIII_P_106	CVDIII	106_TNF.R2	P20333	CVDIII_P_106	106	Tumor necrosis factor receptor 2	TNF-R2	TNFRSF1B	P20333	7133	TNFRSF1B	3.52433	3.69854	4.50012	0.998577	0.939045	1.1607	0.17	1.13	0.403	0.696	0	0.98	1.97	0.000276	0.00502	1
CVDII_P_120	CVDII	120_TRAIL.R2	O14763	CVDII_P_120	120	TNF-related apoptosis-inducing ligand receptor 2	TRAIL-R2	TNFRSF10B	O14763	8795	TNFRSF10B	3.59583	3.75752	4.00966	0.555327	0.529102	0.649474	0.16	1.12	0.179	0.436	0	0.41	1.33	0.00589	0.0567	1
CVDIII_P_187	CVDIII	187_RARRES2	Q99969	CVDIII_P_187	187	Retinoic acid receptor responder protein 2	RARRES2	RARRES2	Q99969	5919	RARRES2	10.6388	10.777	11.0248	0.556536	0.523357	0.64689	0.14	1.1	0.235	0.615	0	0.39	1.31	0.00869	0.0377	1
CVDIII_P_154	CVDIII	154_AXL	P30530	CVDIII_P_154	154	Tyrosine-protein kinase receptor UFO	AXL	AXL	P30530	558	AXL	7.50548	7.63732	7.93453	0.575783	0.541457	0.669262	0.13	1.1	0.273	0.654	0	0.43	1.35	0.00493	0.0321	1
CVDIII_P_182	CVDIII	182_IL.18BP	O95998	CVDIII_P_182	182	Interleukin-18-binding protein	IL-18BP	IL18BP	O95998	10068	IL18BP	5.21193	5.33255	5.67441	0.659761	0.620428	0.766874	0.12	1.09	0.381	0.693	0	0.46	1.38	0.00803	0.0377	1
CVDIII_P_157	CVDIII	157_FAS	P25445	CVDIII_P_157	157	Tumor necrosis factor receptor superfamily member 6	FAS	FAS	P25445	355	FAS	3.85259	3.96094	4.46211	0.601256	0.565411	0.69887	0.11	1.08	0.388	0.693	0	0.61	1.53	0.000167	0.0038	1
CVDIII_P_191	CVDIII	191_TNF.R1	P19438	CVDIII_P_191	191	Tumor necrosis factor receptor 1	TNF-R1	TNFRSF1A	P19438	7132	TNFRSF1A	3.74936	3.83447	4.13691	0.636521	0.598574	0.739861	0.09	1.06	0.522	0.797	0	0.39	1.31	0.0208	0.0573	1
CVDIII_P_143	CVDIII	143_RETN	Q9HD89	CVDIII_P_143	143	Resistin	RETN	RETN	Q9HD89	56729	RETN	5.75724	5.81431	6.21787	0.849582	0.798932	0.987511	0.06	1.04	0.747	0.927	0	0.46	1.38	0.039	0.0909	1
CVDIII_P_135	CVDIII	135_GDF.15	Q99988	CVDIII_P_135	135	Growth/differentiation factor 15	GDF-15	GDF15	Q99988	9518	GDF15	2.31225	2.37253	2.74632	0.688446	0.647403	0.800216	0.06	1.04	0.675	0.907	0	0.43	1.35	0.0168	0.0508	1
CVDIII_P_102	CVDIII	102_LDL.receptor	P01130	CVDIII_P_102	102	Low-density lipoprotein receptor	LDL receptor	LDLR	P01130	3949	LDLR	2.65234	2.70274	3.20905	1.00063	0.940974	1.16308	0.05	1.04	0.809	0.933	0	0.56	1.47	0.0342	0.082	1
CVDII_P_185	CVDII	185_CTSL1	P07711	CVDII_P_185	185	Cathepsin L1	CTSL1	CTSL	P07711	1514	CTSL	4.29378	4.33825	4.82319	0.678126	0.646102	0.793092	0.04	1.03	0.761	0.855	0	0.53	1.44	0.003982	0.0567	1
CVDIII_P_161	CVDIII	161_PCSK9	Q8NBP7	CVDIII_P_161	161	Proprotein convertase subtilisin/kexin type 9	PCSK9	PCSK9	Q8NBP7	255738	PCSK9	1.75224	1.77298	2.56681	0.701275	0.659467	0.815127	0.02	1.01	0.887	0.96	0	0.81	1.76	1.97e-05	0.000897	1
CVDIII_P_177	CVDIII	177_t.PA	P00750	CVDIII_P_177	177	Tissue-type plasminogen activator	t-PA	PLAT	P00750	5327	PLAT	3.04376	3.0455	3.62189	0.868728	0.816937	1.00977	0	1	0.992	0.992	0	0.58	1.49	0.0117	0.0427	1
CVDIII_P_128	CVDIII	128_TLT.2	Q5T2D2	CVDIII_P_128	128	Trem-like transcript 2 protein	TLT-2	TREML2	Q5T2D2	79865	TREML2	4.11115	4.11519	4.52314	0.732255	0.6886	0.851137	0	1	0.979	0.992	0	0.41	1.33	0.0323	0.0816	1
CVDIII_P_130	CVDIII	130_TFPI	P10646	CVDIII_P_130	130	Tissue factor pathway inhibitor	TFPI	TFPI	P10646	7035	TFPI	7.862	7.83417	8.28443	0.588567	0.553479	0.684121	-0.03	-1.02	0.821	0.933	0	0.42	1.34	0.00669	0.0338	1
CVDIII_P_133	CVDIII	133_TR	P02786	CVDIII_P_133	133	Transferrin receptor protein 1	TR	TFRC	P02786	7037	TFRC	3.01557	2.88737	3.54992	0.911783	0.857425	1.05981	-0.13	-1.09	0.501	0.797	0	0.53	1.45	0.0259	0.0693	1
CVDIII_P_116	CVDIII	116_CD163	Q86VB7	CVDIII_P_116	116	Scavenger receptor cysteine-rich type 1 protein M130	CD163	CD163	Q86VB7	9332	CD163	6.10415	5.97269	6.62542	0.716287	0.673584	0.832576	-0.13	-1.1	0.38	0.693	0	0.52	1.44	0.00599	0.0338	1
CVDII_P_122	CVDII	122_TIE2	Q02763	CVDII_P_122	122	Angiopoietin-1 receptor	TIE2	TEK	Q02763	7010	TEK	7.27964	7.12202	7.70292	0.575022	0.547867	0.672508	-0.16	-1.12	0.205	0.467	0	0.42	1.34	0.006498	0.0567	1
CVDIII_P_103	CVDIII	103_ITGB2	P05107	CVDIII_P_103	103	Integrin beta-2	ITGB2	ITGB2	P05107	3689	ITGB2	3.76022	3.3977	4.47202	0.660205	0.620845	0.767389	-0.36	-1.29	0.0096	0.125	0	0.71	1.64	6.73e-05	0.00204	1
INF_P_184	INF	184_CASP.8	Q14790	INF_P_184	184	Caspase 8	CASP-8	CASP8	Q14790	841	CASP8	2.43012	2.01673	3.77055	1.50702	1.42777	1.75569	-0.41	-1.33	0.202	0.248	0	1.34	2.53	0.00112	0.021	1
INF_P_170	INF	170_4E.BP1	Q13541	INF_P_170	170	Eukaryotic translation initiation factor 4E-binding protein 1	4E-BP1	EIF4EBP1	Q13541	1978	EIF4EBP1	6.06865	8.01595	5.53065	2.48992	2.35898	2.90078	1.95	3.86	0.000403	0.00159	1	-0.54	-1.45	0.416	0.6506	0
INF_P_172	INF	172_SIRT2	Q8IXJ6	INF_P_172	172	SIR2-like protein 2	SIRT2	SIRT2	Q8IXJ6	22933	SIRT2	4.2996	6.03761	4.91968	2.17355	2.05925	2.5322	1.74	3.34	0.000304	0.00127	1	0.62	1.54	0.284	0.622	0
INF_P_175	INF	175_EN.RAGE	P80511	INF_P_175	175	Protein S100-A12	EN-RAGE	S100A12	P80511	6283	S100A12	4.75748	6.41251	5.43676	1.28398	1.21646	1.49585	1.66	3.15	2.86e-08	7.14e-07	1	0.68	1.6	0.0485	0.2598	0
INF_P_192	INF	192_STAMPB	O95630	INF_P_192	192	STAM-binding protein	STAMBP	STAMBP	O95630	10617	STAMBP	4.71487	6.37057	4.90099	1.53396	1.45329	1.78707	1.66	3.15	2.01e-06	2.51e-05	1	0.19	1.14	0.648	0.7711	0
INF_P_136	INF	136_MCP.4	Q99616	INF_P_136	136	Monocyte chemotactic protein 4	MCP-4	CCL13	Q99616	6357	CCL13	4.3267	5.90103	5.02186	1.20586	1.14244	1.40483	1.57	2.98	2.01e-08	7.14e-07	1	0.7	1.62	0.0319	0.2174	0
INF_P_194	INF	194_ADA	P00813	INF_P_194	194	Adenosine Deaminase	ADA	ADA	P00813	100	ADA	6.53001	7.96269	6.28433	1.09765	1.03993	1.27877	1.43	2.7	2.03e-08	7.14e-07	1	-0.25	-1.19	0.4	0.6382	0
CVDII_P_182	CVDII	182_MMP.12	P39900	CVDII_P_182	182	Matrix metalloproteinase-12	MMP-12	MMP12	P39900	4321	MMP12	6.955	8.37133	7.62727	1.52836	1.45619	1.78747	1.42	2.67	3.94e-05	0.000718	1	0.67	1.59	0.099594	0.2449	0
CVDII_P_103	CVDII	103_ADM	P35318	CVDII_P_103	103	ADM	ADM	ADM	P35318	133	ADM	4.51236	5.80067	3.16974	2.16876	2.06634	2.53644	1.29	2.44	0.00684	0.0778	1	-1.34	-2.54	0.021348	0.1079	0
CVDII_P_116	CVDII	116_IDUA	P35475	CVDII_P_116	116	Alpha-L-iduronidase	IDUA	IDUA	P35475	3425	IDUA	5.12421	6.37109	5.51769	1.05053	1.00092	1.22863	1.25	2.37	2.9e-07	8.79e-06	1	0.39	1.31	0.159995	0.3386	0
CVDII_P_150	CVDII	150_DECR1	Q16698	CVDII_P_150	150	2,4-dienoyl-CoA reductase, mitochondrial	DECR1	DECR1	Q16698	1666	DECR1	1.93885	3.11061	2.20234	1.10486	1.05269	1.29218	1.17	2.25	3.41e-06	7.76e-05	1	0.26	1.2	0.369492	0.543	0
CVDII_P_105	CVDII	105_CD40.L	P29965	CVDII_P_105	105	CD40 ligand	CD40-L	CD40LG	P29965	959	CD40LG	6.57669	7.52789	7.13917	1.73241	1.6506	2.02612	0.95	1.93	0.0122	0.0853	1	0.56	1.48	0.222633	0.4006	0
INF_P_155	INF	155_TRANCE	O14788	INF_P_155	155	TNF-related activation-induced cytokine	TRANCE	TNFSF11	O14788	8600	TNFSF11	5.84929	6.73064	6.30073	0.911438	0.863508	1.06183	0.88	1.84	1.67e-05	0.000125	1	0.45	1.37	0.0644	0.3219	0
INF_P_185	INF	185_CCL25	O15444	INF_P_185	185	C-C motif chemokine 25	CCL25	CCL25	O15444	6370	CCL25	7.39029	8.24739	7.10493	1.23444	1.16952	1.43813	0.86	1.81	0.00157	0.00435	1	-0.29	-1.22	0.385	0.6273	0
INF_P_137	INF	137_CCL11	P51671	INF_P_137	137	Eotaxin-1	CCL11	CCL11	P51671	6356	CCL11	9.43375	10.2739	9.5291	1.1961	1.1332	1.39347	0.84	1.79	0.00139	0.00402	1	0.1	1.07	0.764	0.8304	0
INF_P_169	INF	169_CXCL10	P02778	INF_P_169	169	C-X-C motif chemokine 10	CXCL10	CXCL10	P02778	3627	CXCL10	8.48133	9.30993	8.98368	1.21453	1.15066	1.41494	0.83	1.78	0.00187	0.00484	1	0.5	1.42	0.121	0.5062	0
INF_P_117	INF	117_CXCL11	O14625	INF_P_117	117	C-X-C motif chemokine 11	CXCL11	CXCL11	O14625	6373	CXCL11	8.97656	9.78645	9.76166	1.47068	1.39334	1.71335	0.81	1.75	0.0113	0.0213	1	0.79	1.72	0.0465	0.2598	0
INF_P_191	INF	191_ST1A1	P50225	INF_P_191	191	Sulfotransferase 1A1	ST1A1	SULT1A1	P50225	6817	SULT1A1	2.10355	2.90384	1.77331	1.77218	1.67899	2.0646	0.8	1.74	0.0369	0.0576	1	-0.33	-1.26	0.483	0.6838	0
INF_P_186	INF	186_CX3CL1	P78423	INF_P_186	186	Fractalkine	CX3CL1	CX3CL1	P78423	6376	CX3CL1	7.77439	8.56035	8.07811	0.695937	0.659339	0.810771	0.79	1.72	7.5e-07	1.13e-05	1	0.3	1.23	0.103	0.4522	0
INF_P_162	INF	162_IL.10	P22301	INF_P_162	162	Interleukin-10	IL-10	IL10	P22301	3586	IL10	3.79718	4.55509	3.82294	1.00963	0.956535	1.17622	0.76	1.69	0.000663	0.00234	1	0.03	1.02	0.923	0.9359	0
INF_P_109	INF	109_IL.7	P13232	INF_P_109	109	Interleukin-7	IL-7	IL7	P13232	3574	IL7	5.54453	6.29593	5.42227	0.827772	0.784242	0.96436	0.75	1.68	4.84e-05	0.000303	1	-0.12	-1.09	0.578	0.7393	0
CVDII_P_193	CVDII	193_NEMO	Q9Y6K9	CVDII_P_193	193	NF-kappa-B essential modulator	NEMO	IKBKG	Q9Y6K9	8517	IKBKG	4.21182	4.95853	3.86032	1.28962	1.22872	1.50826	0.75	1.68	0.00832	0.0842	1	-0.35	-1.28	0.305385	0.4791	0
CVDII_P_191	CVDII	191_HSP.27	P04792	CVDII_P_191	191	Heat shock 27 kDa protein	HSP 27	HSPB1	P04792	3315	HSPB1	7.68713	8.42383	8.00613	1.15522	1.10066	1.35107	0.74	1.67	0.00379	0.0493	1	0.32	1.25	0.299102	0.4781	0
CVDII_P_143	CVDII	143_GLO1	Q04760	CVDII_P_143	143	Lactoylglutathione lyase	GLO1	GLO1	Q04760	2739	GLO1	6.12458	6.84956	6.55583	1.31714	1.25494	1.54044	0.72	1.65	0.012	0.0853	1	0.43	1.35	0.218793	0.4006	0
INF_P_157	INF	157_IL.12B	P29460	INF_P_157	157	Interleukin-12 subunit beta	IL-12B	IL12B	P29460	3593	IL12B	5.21894	5.93165	5.56472	1.0718	1.01543	1.24865	0.71	1.64	0.00241	0.00583	1	0.35	1.27	0.226	0.5977	0
INF_P_187	INF	187_TNFRSF9	Q07011	INF_P_187	187	Tumor necrosis factor receptor superfamily member 9	TNFRSF9	TNFRSF9	Q07011	3604	TNFRSF9	7.18194	7.89689	7.53516	0.884674	0.838152	1.03065	0.71	1.64	0.000264	0.00117	1	0.35	1.28	0.135	0.5291	0
INF_P_176	INF	176_CD40	P25942	INF_P_176	176	CD40L receptor	CD40	CD40	P25942	958	CD40	9.8775	10.5488	10.0795	0.736952	0.698198	0.858555	0.67	1.59	4.58e-05	0.000303	1	0.2	1.15	0.303	0.622	0
INF_P_173	INF	173_CCL28	Q9NRJ3	INF_P_173	173	C-C motif chemokine 28	CCL28	CCL28	Q9NRJ3	56477	CCL28	4.04162	4.704	4.61421	0.901855	0.854429	1.05067	0.66	1.58	0.000853	0.00278	1	0.57	1.49	0.0184	0.138	0
INF_P_142	INF	142_MMP.1	P03956	INF_P_142	142	Matrix metalloproteinase-1	MMP-1	MMP1	P03956	4312	MMP1	2.80692	3.46504	3.17638	1.48779	1.40955	1.73328	0.66	1.58	0.0408	0.0612	1	0.37	1.29	0.351	0.6222	0
INF_P_138	INF	138_TNFSF14	O43557	INF_P_138	138	Tumor necrosis factor ligand superfamily member 14	TNFSF14	TNFSF14	O43557	8740	TNFSF14	3.80833	4.46303	4.00254	1.15874	1.09781	1.34994	0.65	1.57	0.00945	0.0186	1	0.19	1.14	0.528	0.7336	0
INF_P_167	INF	167_Flt3L	P49771	INF_P_167	167	Fms-related tyrosine kinase 3 ligand	Flt3L	FLT3LG	P49771	2323	FLT3LG	10.1753	10.811	10.3674	0.704861	0.667795	0.821169	0.64	1.55	5.36e-05	0.000309	1	0.19	1.14	0.306	0.622	0
CVDII_P_115	CVDII	115_STK4	Q13043	CVDII_P_115	115	Serine/threonine-protein kinase 4	STK4	STK4	Q13043	6789	STK4	0.442753	1.07477	0.199648	1.1105	1.05806	1.29877	0.63	1.55	0.00946	0.0853	1	-0.24	-1.18	0.409908	0.5779	0
INF_P_183	INF	183_MCP.2	P80075	INF_P_183	183	Monocyte chemotactic protein 2	MCP-2	CCL8	P80075	6355	CCL8	10.1396	10.7314	10.3433	0.993759	0.9415	1.15774	0.59	1.51	0.00632	0.0132	1	0.2	1.15	0.441	0.6745	0
INF_P_156	INF	156_HGF	P14210	INF_P_156	156	Hepatocyte growth factor	HGF	HGF	P14210	3082	HGF	7.93057	8.51027	8.25717	0.710796	0.673417	0.828082	0.58	1.49	0.000234	0.00109	1	0.33	1.25	0.0858	0.4023	0
INF_P_149	INF	149_IL.10RB	Q08334	INF_P_149	149	Interleukin-10 receptor subunit beta	IL-10RB	IL10RB	Q08334	3588	IL10RB	7.65187	8.22661	7.89739	0.696961	0.66031	0.811964	0.57	1.49	0.000201	0.00101	1	0.25	1.19	0.186	0.5777	0
INF_P_124	INF	124_IL.2RB	P14784	INF_P_124	124	Interleukin-2 receptor subunit beta	IL-2RB	IL2RB	P14784	3560	IL2RB	1.88563	2.45649	2.03841	0.576256	0.545952	0.671342	0.57	1.49	1.08e-05	0.000101	1	0.15	1.11	0.319	0.622	0
INF_P_196	INF	196_CSF.1	P09603	INF_P_196	196	Macrophage colony-stimulating factor 1	CSF-1	CSF1	P09603	1435	CSF1	9.32918	9.89712	9.47771	0.47144	0.446648	0.549231	0.57	1.48	1.64e-07	3.08e-06	1	0.15	1.11	0.237	0.5977	0
INF_P_118	INF	118_AXIN1	O15169	INF_P_118	118	Axin-1	AXIN1	AXIN1	O15169	8312	AXIN1	2.86851	3.43519	2.61086	1.05218	0.996852	1.2258	0.57	1.48	0.0132	0.0242	1	-0.26	-1.2	0.357	0.6222	0
INF_P_151	INF	151_IL.18R1	Q13478	INF_P_151	151	Interleukin-18 receptor 1	IL-18R1	IL18R1	Q13478	8809	IL18R1	7.53392	8.06949	7.55048	0.621591	0.588903	0.724158	0.54	1.45	0.000108	0.000577	1	0.02	1.01	0.92	0.9359	0
INF_P_161	INF	161_MMP.10	P09238	INF_P_161	161	Matrix metalloproteinase-10	MMP-10	MMP10	P09238	4319	MMP10	7.75276	8.27456	7.7682	1.06776	1.01161	1.24395	0.52	1.44	0.0242	0.0412	1	0.02	1.01	0.957	0.9565	0
INF_P_130	INF	130_CCL4	P13236	INF_P_130	130	C-C motif chemokine 4	CCL4	CCL4	P13236	6351	CCL4	7.2491	7.75524	7.38564	0.949537	0.899603	1.10622	0.51	1.42	0.0142	0.0248	1	0.14	1.1	0.588	0.7393	0
INF_P_159	INF	159_IL.13	P35225	INF_P_159	159	Interleukin-13	IL-13	IL13	P35225	3596	IL13	1.69325	2.18923	2.13796	0.829478	0.785859	0.966349	0.5	1.41	0.00612	0.0131	1	0.44	1.36	0.0456	0.2598	0
INF_P_148	INF	148_IL.15RA	Q13261	INF_P_148	148	Interleukin-15 receptor subunit alpha	IL-15RA	IL15RA	Q13261	3601	IL15RA	2.7593	3.25343	2.86747	0.467325	0.442749	0.544437	0.49	1.41	3.07e-06	3.28e-05	1	0.11	1.08	0.384	0.6273	0
INF_P_154	INF	154_CXCL5	P42830	INF_P_154	154	C-X-C motif chemokine 5	CXCL5	CXCL5	P42830	6374	CXCL5	13.2734	13.7552	13.5891	1.082	1.0251	1.26054	0.48	1.4	0.0395	0.0605	1	0.32	1.24	0.273	0.622	0
INF_P_134	INF	134_SLAMF1	Q13291	INF_P_134	134	Signaling lymphocytic activation molecule	SLAMF1	SLAMF1	Q13291	6504	SLAMF1	4.27564	4.75024	4.58777	0.995238	0.942901	1.15946	0.47	1.39	0.0277	0.0452	1	0.31	1.24	0.239	0.5977	0
INF_P_135	INF	135_TGFA	P01135	INF_P_135	135	Transforming growth factor alpha	TGF-alpha	TGFA	P01135	7039	TGFA	4.11685	4.58405	4.28713	1.09075	1.0334	1.27074	0.47	1.38	0.0475	0.0698	1	0.17	1.13	0.557	0.7393	0
INF_P_165	INF	165_CD5	P06127	INF_P_165	165	T-cell surface glycoprotein CD5	CD5	CD5	P06127	921	CD5	5.66928	6.11174	5.95119	0.721133	0.68321	0.840125	0.44	1.36	0.00496	0.0111	1	0.28	1.22	0.143	0.5291	0
INF_P_102	INF	102_VEGF.A	P15692	INF_P_102	102	Vascular endothelial growth factor A	VEGF-A	VEGFA	P15692	7422	VEGFA	12.429	12.8725	12.4924	0.952402	0.902318	1.10956	0.44	1.36	0.0315	0.0502	1	0.06	1.04	0.802	0.8474	0
INF_P_131	INF	131_CD6	Q8WWJ7	INF_P_131	131	T cell surface glycoprotein CD6 isoform	CD6	CD6	Q8WWJ7	NA	NA	5.42768	5.85811	5.68112	0.75525	0.715534	0.879872	0.43	1.35	0.00887	0.018	1	0.25	1.19	0.208	0.5977	0
CVDII_P_110	CVDII	110_IL.4RA	P24394	CVDII_P_110	110	Interleukin-4 receptor subunit alpha	IL-4RA	IL4R	P24394	3566	IL4R	1.80627	2.2232	1.77413	0.643886	0.613479	0.753047	0.42	1.34	0.00331	0.0493	1	-0.03	-1.02	0.850695	0.9107	0
INF_P_143	INF	143_LIF.R	P42702	INF_P_143	143	Leukemia inhibitory factor receptor	LIF-R	LIFR	P42702	3977	LIFR	3.7972	4.20428	3.73202	0.567778	0.53792	0.661466	0.41	1.33	0.00111	0.00348	1	-0.07	-1.05	0.666	0.7799	0
INF_P_189	INF	189_TWEAK	O43508	INF_P_189	189	Tumor necrosis factor (Ligand) superfamily, member 12	TWEAK	TNFSF12	O43508	8742	TNFSF12	11.9605	12.3501	11.7934	0.693724	0.657243	0.808194	0.39	1.31	0.00986	0.019	1	-0.17	-1.12	0.365	0.6222	0
INF_P_120	INF	120_TRAIL	P50591	INF_P_120	120	TNF-related apoptosis-inducing ligand	TRAIL	TNFSF10	P50591	8743	TNFSF10	9.96242	10.3446	9.78006	0.71749	0.679759	0.835881	0.38	1.3	0.0142	0.0248	1	-0.18	-1.13	0.339	0.622	0
CVDIII_P_149	CVDIII	149_CCL22	O00626	CVDIII_P_149	149	C-C motif chemikine 22	CCL22	CCL22	O00626	6367	CCL22	2.53911	3.28413	3.22953	1.34404	1.26392	1.56225	0.75	1.68	0.00896	0.125	0	0.69	1.61	0.0502	0.109	0
CVDII_P_190	CVDII	190_CA5A	P35218	CVDII_P_190	190	Carbonic anhydrase 5A, mitochondrial	CA5A	CA5A	P35218	763	CA5A	0.634246	1.28755	1.09162	1.24572	1.18689	1.45691	0.65	1.57	0.0165	0.1	0	0.46	1.37	0.168324	0.3404	0
CVDII_P_141	CVDII	141_GH	P01241	CVDII_P_141	141	Growth hormone	GH	GH1	P01241	2688	GH1	10.1596	10.7671	11.4169	2.45704	2.34101	2.87359	0.61	1.52	0.253	0.5	0	1.26	2.39	0.055993	0.1698	0
CVDII_P_134	CVDII	134_FGF.21	Q9NSA1	CVDII_P_134	134	Fibroblast growth factor 21	FGF-21	FGF21	Q9NSA1	26291	FGF21	5.06778	5.66447	5.95884	2.24633	2.14025	2.62716	0.6	1.51	0.219	0.469	0	0.89	1.85	0.13699	0.2968	0
CVDII_P_111	CVDII	111_SRC	P12931	CVDII_P_111	111	Proto-oncogene tyrosine-protein kinase Src	SRC	SRC	P12931	6714	SRC	4.15999	4.75749	4.38048	1.17897	1.1233	1.37885	0.6	1.51	0.0204	0.109	0	0.22	1.17	0.481221	0.6347	0
INF_P_105	INF	105_MCP.3	P80098	INF_P_105	105	Monocyte chemotactic protein 3	MCP-3	CCL7	P80098	6354	CCL7	3.58318	4.17364	3.71591	1.56332	1.48111	1.82128	0.59	1.51	0.0798	0.111	0	0.13	1.1	0.749	0.8263	0
CVDII_P_177	CVDII	177_FABP2	P12104	CVDII_P_177	177	Fatty acid-binding protein, intestinal	FABP2	FABP2	P12104	2169	FABP2	7.58003	8.06261	7.55256	1.79392	1.7092	2.09805	0.48	1.4	0.214	0.469	0	-0.03	-1.02	0.953959	0.9754	0
CVDII_P_133	CVDII	133_IL.18	Q14116	CVDII_P_133	133	Interleukin-18	IL-18	IL18	Q14116	3606	IL18	7.77817	8.24399	8.29419	0.962881	0.917411	1.12612	0.47	1.38	0.0266	0.121	0	0.52	1.43	0.045547	0.1656	0
CVDIII_P_172	CVDIII	172_CASP.3	P42574	CVDIII_P_172	172	Caspase-3	CASP-3	CASP3	P42574	836	CASP3	4.67972	5.10039	5.11036	1.33039	1.25108	1.54638	0.42	1.34	0.132	0.52	0	0.43	1.35	0.215	0.296	0
INF_P_168	INF	168_CXCL6	P80162	INF_P_168	168	C-X-C motif chemokine 6	CXCL6	CXCL6	P80162	6372	CXCL6	8.97941	9.37728	9.41822	1.23785	1.17276	1.44211	0.4	1.32	0.135	0.172	0	0.44	1.36	0.184	0.5777	0
CVDIII_P_152	CVDIII	152_Ep.CAM	P16422	CVDIII_P_152	152	Epithelial cell adhesion molecule	Ep-CAM	EPCAM	P16422	4072	EPCAM	3.05159	3.42563	3.54148	1.43991	1.35407	1.67368	0.37	1.3	0.215	0.615	0	0.49	1.4	0.192	0.282	0
CVDII_P_118	CVDII	118_PAR.1	P25116	CVDII_P_118	118	Proteinase-activated receptor 1	PAR-1	F2R	P25116	2149	F2R	3.29744	3.66693	3.11488	0.88485	0.843064	1.03486	0.37	1.29	0.0549	0.217	0	-0.18	-1.13	0.43727	0.5939	0
CVDII_P_144	CVDII	144_CD84	Q9UIB8	CVDII_P_144	144	SLAM family member 5	CD84	CD84	Q9UIB8	8832	CD84	5.66369	6.02829	5.66097	0.703464	0.670244	0.822726	0.36	1.29	0.0178	0.101	0	0	-1	0.988362	0.9884	0
CVDII_P_162	CVDII	162_CEACAM8	P31997	CVDII_P_162	162	Carcinoembryonic antigenrelated cell adhesion molecule 8	CEACAM8	CEACAM8	P31997	1088	CEACAM8	3.48246	3.84415	3.47025	1.22634	1.16842	1.43424	0.36	1.28	0.173	0.436	0	-0.01	-1.01	0.970052	0.9808	0
INF_P_164	INF	164_CCL23	P55773	INF_P_164	164	C-C motif chemokine 23	CCL23	CCL23	P55773	6368	CCL23	11.3855	11.7389	11.5156	0.828738	0.785157	0.965486	0.35	1.28	0.0484	0.0698	0	0.13	1.09	0.554	0.7393	0
INF_P_141	INF	141_FGF.5	Q8NF90	INF_P_141	141	Fibroblast growth factor 5	FGF-5	FGF5	Q8NF90	NA	NA	3.45545	3.80483	3.25722	0.570609	0.540602	0.664763	0.35	1.27	0.00504	0.0111	0	-0.2	-1.15	0.193	0.5777	0
INF_P_174	INF	174_DNER	Q8NFT8	INF_P_174	174	Delta and Notch-like epidermal growth factor-related receptor	DNER	DNER	Q8NFT8	92737	DNER	9.75868	10.1007	9.66455	0.498031	0.471841	0.58021	0.34	1.27	0.00175	0.00469	0	-0.09	-1.07	0.477	0.6838	0
CVDII_P_180	CVDII	180_GT	P51161	CVDII_P_180	180	Gastrotropin	GT	FABP6	P51161	2172	FABP6	1.59497	1.92695	1.79308	1.16779	1.11264	1.36577	0.33	1.26	0.189	0.441	0	0.2	1.15	0.522788	0.6601	0
CVDII_P_158	CVDII	158_HO.1	P09601	CVDII_P_158	158	Heme oxygenase 1	HO-1	HMOX1	P09601	3162	HMOX1	10.4209	10.7402	10.537	0.85187	0.811641	0.996292	0.32	1.25	0.0843	0.264	0	0.12	1.08	0.607417	0.7087	0
CVDII_P_101	CVDII	101_BMP.6	P22004	CVDII_P_101	101	Bone morphogenetic protein 6	BMP-6	BMP6	P22004	654	BMP6	4.84413	5.15466	3.9885	1.63635	1.55908	1.91377	0.31	1.24	0.379	0.585	0	-0.86	-1.81	0.050949	0.1656	0
CVDIII_P_153	CVDIII	153_AP.N	P15144	CVDIII_P_153	153	Aminopeptidase N	AP-N	ANPEP	P15144	290	ANPEP	4.72179	5.02657	5.09962	0.523465	0.492258	0.60845	0.3	1.24	0.00614	0.125	0	0.38	1.3	0.0064	0.0338	0
INF_P_193	INF	193_IL.5	P05113	INF_P_193	193	Interleukin-5	IL-5	IL5	P05113	3567	IL5	3.61692	3.92141	3.79951	1.76816	1.67518	2.05992	0.3	1.23	0.422	0.458	0	0.18	1.13	0.697	0.7924	0
CVDII_P_159	CVDII	159_XCL1	P47992	CVDII_P_159	159	Lymphotactin	XCL1	XCL1	P47992	6375	XCL1	4.90957	5.21035	4.81728	1.34555	1.28201	1.57367	0.3	1.23	0.301	0.565	0	-0.09	-1.07	0.795939	0.8833	0
CVDIII_P_186	CVDIII	186_MMP.3	P08254	CVDIII_P_186	186	Matrix metalloproteinase-3	MMP-3	MMP3	P08254	4314	MMP3	6.49139	6.78482	6.74158	0.951355	0.894638	1.10581	0.29	1.23	0.141	0.535	0	0.25	1.19	0.313	0.395	0
CVDII_P_151	CVDII	151_MERTK	Q12866	CVDII_P_151	151	Tyrosine-protein kinase Mer	MERTK	MERTK	Q12866	10461	MERTK	3.1379	3.42953	3.12535	0.600592	0.57223	0.702413	0.29	1.22	0.0261	0.121	0	-0.01	-1.01	0.937177	0.9691	0
CVDIII_P_148	CVDIII	148_TR.AP	P13686	CVDIII_P_148	148	Tartrate-resistant acid phosphatase type 5	TR-AP	ACP5	P13686	54	ACP5	5.04994	5.34037	4.98452	0.833166	0.783495	0.968431	0.29	1.22	0.0968	0.45	0	-0.07	-1.05	0.763	0.807	0
CVDII_P_168	CVDII	168_IgG.Fc.receptor.II.b	P31994	CVDII_P_168	168	Low affinity immunoglobulin gamma Fc region receptor II-b	IgG Fc receptor II-b	FCGR2B	P31994	2213	FCGR2B	0.634846	0.916807	1.0177	0.630804	0.601016	0.737748	0.28	1.22	0.0402	0.17	0	0.38	1.3	0.023956	0.1147	0
INF_P_126	INF	126_OSM	P13725	INF_P_126	126	Oncostatin-M	OSM	OSM	P13725	5008	OSM	5.30187	5.57646	5.44121	1.25849	1.19231	1.46615	0.27	1.21	0.309	0.362	0	0.14	1.1	0.677	0.7808	0
INF_P_123	INF	123_CST5	P28325	INF_P_123	123	Cystatin D	CST5	CST5	P28325	1473	CST5	8.36311	8.63178	8.07594	0.822588	0.77933	0.958321	0.27	1.2	0.129	0.17	0	-0.29	-1.22	0.19	0.5777	0
CVDII_P_145	CVDII	145_PAPPA	Q13219	CVDII_P_145	145	Pappalysin-1	PAPPA	PAPPA	Q13219	5069	PAPPA	1.82059	2.07648	2.14986	0.624853	0.595345	0.730787	0.26	1.19	0.0596	0.226	0	0.33	1.26	0.049204	0.1656	0
CVDII_P_117	CVDII	117_TNFRSF11A	Q9Y6Q6	CVDII_P_117	117	Tumor necrosis factor receptor superfamily member 11A	TNFRSF11A	TNFRSF11A	Q9Y6Q6	8792	TNFRSF11A	3.7046	3.95079	4.08809	0.722903	0.688765	0.845461	0.25	1.19	0.116	0.321	0	0.38	1.3	0.047737	0.1656	0
CVDII_P_154	CVDII	154_TM	P07204	CVDII_P_154	154	Thrombomodulin	TM	THBD	P07204	7056	THBD	7.84302	8.09007	8.09772	0.615936	0.586849	0.720359	0.25	1.19	0.065	0.227	0	0.25	1.19	0.121273	0.2759	0
CVDII_P_175	CVDII	175_HB.EGF	Q99075	CVDII_P_175	175	Proheparin-binding EGF-like growth factor	HB-EGF	HBEGF	Q99075	1839	HBEGF	6.88366	7.1345	7.13777	0.98869	0.942	1.15631	0.25	1.19	0.241	0.487	0	0.25	1.19	0.333628	0.5146	0
CVDII_P_127	CVDII	127_IL.17D	Q8TAD2	CVDII_P_127	127	Interleukin-17D	IL-17D	IL17D	Q8TAD2	53342	IL17D	1.4992	1.73164	1.56011	0.468014	0.445912	0.547358	0.23	1.17	0.0229	0.116	0	0.06	1.04	0.623761	0.7185	0
INF_P_179	INF	179_FGF.19	O95750	INF_P_179	179	Fibroblast growth factor 19	FGF-19	FGF19	O95750	9965	FGF19	10.8012	11.0309	10.5514	1.33042	1.26045	1.54995	0.23	1.17	0.42	0.458	0	-0.25	-1.19	0.48	0.6838	0
CVDII_P_152	CVDII	152_TIM	Q96D42	CVDII_P_152	152	T-cell immunoglobulin mucin receptor 1	TIM	HAVCR1	Q96D42	26762	HAVCR1	5.76406	5.98198	5.99632	1.08226	1.03115	1.26574	0.22	1.16	0.351	0.585	0	0.23	1.17	0.419154	0.5779	0
CVDIII_P_125	CVDIII	125_TIMP4	Q99727	CVDIII_P_125	125	Metalloproteinase inhibitor 4	TIMP4	TIMP4	Q99727	7079	TIMP4	3.4776	3.70074	3.69918	0.638898	0.600808	0.742623	0.22	1.17	0.0962	0.45	0	0.22	1.17	0.184	0.279	0
CVDII_P_174	CVDII	174_AGRP	O00253	CVDII_P_174	174	Agouti-related protein	AGRP	AGRP	O00253	181	AGRP	2.95776	3.17973	3.05006	0.768697	0.732396	0.899018	0.22	1.17	0.182	0.436	0	0.09	1.07	0.65088	0.7404	0
CVDII_P_123	CVDII	123_TF	P13726	CVDII_P_123	123	Tissue factor	TF	F3	P13726	2152	F3	4.81788	5.03161	5.1061	0.57635	0.549133	0.674062	0.21	1.16	0.0876	0.264	0	0.29	1.22	0.061714	0.1796	0
CVDIII_P_155	CVDIII	155_IL.1RT1	P14778	CVDIII_P_155	155	Interleukin-1 receptor type 1	IL-1RT1	IL1R1	P14778	3554	IL1R1	5.86497	6.07066	6.08763	0.561591	0.528111	0.652766	0.21	1.15	0.0813	0.45	0	0.22	1.17	0.129	0.216	0
CVDII_P_157	CVDII	157_PRELP	P51888	CVDII_P_157	157	Prolargin	PRELP	PRELP	P51888	5549	PRELP	6.48097	6.68947	5.7741	1.36489	1.30043	1.59628	0.21	1.16	0.479	0.67	0	-0.71	-1.63	0.053154	0.1668	0
INF_P_152	INF	152_PD.L1	Q9NZQ7	INF_P_152	152	Programmed cell death 1 ligand 1	PD-L1	CD274	Q9NZQ7	29126	CD274	3.23459	3.43205	3.27211	0.541899	0.513402	0.631317	0.2	1.15	0.0909	0.124	0	0.04	1.03	0.794	0.8474	0
CVDII_P_109	CVDII	109_Protein.BOC	Q9BWV1	CVDII_P_109	109	Brother of CDO	Protein BOC	BOC	Q9BWV1	91653	BOC	5.0787	5.27097	4.86939	0.758602	0.722778	0.887211	0.19	1.14	0.241	0.487	0	-0.21	-1.16	0.299483	0.4781	0
CVDIII_P_166	CVDIII	166_CPA1	P15085	CVDIII_P_166	166	Carboxypeptidase A1	CPA1	CPA1	P15085	1357	CPA1	3.97573	4.15646	4.41688	0.994548	0.935256	1.15601	0.18	1.13	0.384	0.693	0	0.44	1.36	0.0901	0.167	0
CVDII_P_187	CVDII	187_TNFRSF13B	O14836	CVDII_P_187	187	Tumor necrosis factor receptor superfamily member 13B	TNFRSF13B	TNFRSF13B	O14836	23495	TNFRSF13B	6.99784	7.17511	7.3744	0.58104	0.553602	0.679547	0.18	1.13	0.159	0.425	0	0.38	1.3	0.016107	0.0916	0
CVDIII_P_141	CVDIII	141_CXCL16	Q9H2A7	CVDIII_P_141	141	C-X-C motif chemokine 16	CXCL16	CXCL16	Q9H2A7	58191	CXCL16	4.91069	5.09058	5.28802	0.593652	0.55826	0.690031	0.18	1.13	0.148	0.539	0	0.38	1.3	0.0159	0.0499	0
CVDIII_P_113	CVDIII	113_SELP	P16109	CVDIII_P_113	113	P-selectin	SELP	SELP	P16109	6403	SELP	8.63811	8.82296	8.98049	0.798733	0.751115	0.928407	0.18	1.14	0.268	0.654	0	0.34	1.27	0.101	0.177	0
INF_P_121	INF	121_IL.20RA	Q9UHF4	INF_P_121	121	Interleukin-20 receptor subunit alpha	IL-20RA	IL20RA	Q9UHF4	53832	IL20RA	2.60538	2.78308	2.8125	0.640235	0.606567	0.745878	0.18	1.13	0.196	0.245	0	0.21	1.15	0.225	0.5977	0
INF_P_108	INF	108_CD244	Q9BZW8	INF_P_108	108	Natural killer cell receptor 2B4	CD244	CD244	Q9BZW8	51744	CD244	7.40316	7.58665	7.31933	0.571429	0.541379	0.665719	0.18	1.14	0.136	0.172	0	-0.08	-1.06	0.581	0.7393	0
CVDIII_P_190	CVDIII	190_PDGF.subunit.A	P04085	CVDIII_P_190	190	Platelet-derived growth factor subunit A	PDGF subunit A	PDGFA	P04085	5154	PDGFA	4.53066	4.70151	4.89443	0.845918	0.795487	0.983254	0.17	1.13	0.334	0.693	0	0.36	1.29	0.1	0.177	0
CVDIII_P_108	CVDIII	108_EPHB4	P54760	CVDIII_P_108	108	Ephrin type-B receptor 4	EPHB4	EPHB4	P54760	2050	EPHB4	1.1948	1.36511	1.44176	0.525129	0.493822	0.610383	0.17	1.13	0.122	0.505	0	0.25	1.19	0.0726	0.144	0
CVDII_P_196	CVDII	196_HAOX1	Q9UJM8	CVDII_P_196	196	Hydroxyacid oxidase 1	HAOX1	HAO1	Q9UJM8	54363	HAO1	3.87279	4.04635	3.99421	2.02453	1.92892	2.36776	0.17	1.13	0.691	0.799	0	0.12	1.09	0.821096	0.9002	0
INF_P_181	INF	181_LIF	P15018	INF_P_181	181	Leukemia inhibitory factor	LIF	LIF	P15018	3976	LIF	3.17986	3.33821	3.45028	1.05149	0.996196	1.22499	0.16	1.12	0.482	0.516	0	0.27	1.21	0.334	0.622	0
CVDIII_P_169	CVDIII	169_IL.1RT2	P27930	CVDIII_P_169	169	Interleukin-1 receptor type 2	IL-1RT2	IL1R2	P27930	7850	IL1R2	4.61392	4.77798	4.82736	0.622217	0.585123	0.723235	0.16	1.12	0.208	0.615	0	0.21	1.16	0.189	0.281	0
INF_P_180	INF	180_IL.4	P05112	INF_P_180	180	Interleukin-4	IL-4	IL4	P05112	3565	IL4	3.05673	3.21564	3.14471	0.661484	0.626698	0.770634	0.16	1.12	0.263	0.318	0	0.09	1.06	0.617	0.758	0
CVDIII_P_162	CVDIII	162_U.PAR	Q03405	CVDIII_P_162	162	Urokinase plasminogen activator surface receptor	U-PAR	PLAUR	Q03405	5329	PLAUR	3.82465	3.98505	3.89937	0.866547	0.814886	1.00723	0.16	1.12	0.376	0.693	0	0.07	1.05	0.74	0.792	0
CVDIII_P_167	CVDIII	167_JAM.A	Q9Y624	CVDIII_P_167	167	Junctional adhesion molecule A	JAM-A	F11R	Q9Y624	50848	F11R	3.52107	3.67535	3.87709	0.756863	0.711741	0.87974	0.15	1.11	0.329	0.693	0	0.36	1.28	0.0725	0.144	0
CVDII_P_142	CVDII	142_FS	P19883	CVDII_P_142	142	Follistatin	FS	FST	P19883	10468	FST	10.7013	10.8485	11.0562	0.845834	0.80589	0.989232	0.15	1.11	0.42	0.607	0	0.35	1.28	0.116006	0.2707	0
INF_P_158	INF	158_IL.24	Q13007	INF_P_158	158	Interleukin-24	IL-24	IL24	Q13007	11009	IL24	1.38974	1.54215	1.44976	0.706004	0.668877	0.8225	0.15	1.11	0.314	0.362	0	0.06	1.04	0.749	0.8263	0
CVDII_P_178	CVDII	178_THPO	P40225	CVDII_P_178	178	Thrombopoietin	THPO	THPO	P40225	7066	THPO	2.47322	2.62383	2.21563	0.843345	0.803519	0.986321	0.15	1.11	0.408	0.606	0	-0.26	-1.2	0.251049	0.4378	0
CVDIII_P_107	CVDIII	107_MMP.9	P14780	CVDIII_P_107	107	Matrix metalloproteinase-9	MMP-9	MMP9	P14780	4318	MMP9	4.45588	4.59964	4.82885	0.944263	0.887969	1.09756	0.14	1.1	0.466	0.771	0	0.37	1.3	0.131	0.216	0
CVDIII_P_174	CVDIII	174_CPB1	P15086	CVDIII_P_174	174	Carboxypeptidase B	CPB1	CPB1	P15086	1360	CPB1	3.06328	3.19829	3.40392	1.03211	0.970577	1.19967	0.14	1.1	0.531	0.797	0	0.34	1.27	0.206	0.293	0
INF_P_160	INF	160_ARTN	Q5T4W7	INF_P_160	160	Artemin	ARTN	ARTN	Q5T4W7	9048	ARTN	0.826335	0.964556	0.89847	0.364891	0.345702	0.425101	0.14	1.1	0.079	0.111	0	0.07	1.05	0.457	0.6838	0
CVDII_P_102	CVDII	102_ANG.1	Q15389	CVDII_P_102	102	Angiopoietin-1	ANG-1	ANGPT1	Q15389	284	ANGPT1	10.2294	10.3707	10.284	0.383875	0.365747	0.448955	0.14	1.1	0.09	0.264	0	0.05	1.04	0.592329	0.7087	0
CVDII_P_131	CVDII	131_GIF	P27352	CVDII_P_131	131	Gastric intrinsic factor	GIF	GIF	P27352	2694	GIF	4.88147	5.01314	5.29997	1.02191	0.973653	1.19516	0.13	1.1	0.55	0.712	0	0.42	1.34	0.124861	0.2771	0
CVDII_P_179	CVDII	179_MARCO	Q9UEW3	CVDII_P_179	179	Macrophage receptor MARCO	MARCO	MARCO	Q9UEW3	8685	MARCO	6.05726	6.19203	6.20347	0.452195	0.430841	0.528858	0.13	1.1	0.169	0.436	0	0.15	1.11	0.224538	0.4006	0
CVDIII_P_142	CVDIII	142_IL.6RA	P08887	CVDIII_P_142	142	Interleukin-6 receptor subunit alpha	IL-6RA	IL6R	P08887	3570	IL6R	9.95709	10.0747	10.0172	0.600366	0.564574	0.697836	0.12	1.08	0.349	0.693	0	0.06	1.04	0.7	0.768	0
CVDII_P_137	CVDII	137_SOD2	P04179	CVDII_P_137	137	Superoxide dismutase [Mn], mitochondrial	SOD2	SOD2	P04179	6648	SOD2	8.39204	8.51643	8.44265	0.333574	0.317821	0.390126	0.12	1.09	0.0858	0.264	0	0.05	1.04	0.567602	0.6887	0
INF_P_101	INF	101_IL.8	P10145	INF_P_101	101	Interleukin-8	IL-8	CXCL8	P10145	3576	CXCL8	8.49406	8.61072	8.10377	1.42374	1.34887	1.65867	0.12	1.08	0.702	0.721	0	-0.39	-1.31	0.303	0.622	0
CVDII_P_107	CVDII	107_PlGF	P49763	CVDII_P_107	107	Placenta growth factor	PlGF	PGF	P49763	5228	PGF	6.21491	6.32743	6.42396	0.578288	0.550979	0.676329	0.11	1.08	0.367	0.585	0	0.21	1.16	0.174916	0.346	0
INF_P_182	INF	182_NRTN	Q99748	INF_P_182	182	Neurturin	NRTN	NRTN	Q99748	4902	NRTN	2.91397	3.02043	3.09268	0.463059	0.438708	0.539467	0.11	1.08	0.284	0.338	0	0.18	1.13	0.148	0.5291	0
CVDIII_P_181	CVDIII	181_CD93	Q9NPY3	CVDIII_P_181	181	Complement component C1q receptor	CD93	CD93	Q9NPY3	22918	CD93	8.88148	8.996	9.04108	0.570987	0.536946	0.663687	0.11	1.08	0.337	0.693	0	0.16	1.12	0.283	0.363	0
CVDIII_P_131	CVDIII	131_PAI	P05121	CVDIII_P_131	131	Plasminogen activator inhibitor 1	PAI	SERPINE1	P05121	5054	SERPINE1	7.13179	7.23091	7.50641	0.570245	0.536249	0.662825	0.1	1.07	0.405	0.696	0	0.37	1.3	0.0128	0.0431	0
CVDIII_P_111	CVDIII	111_ALCAM	Q13740	CVDIII_P_111	111	CD166 antigen	ALCAM	ALCAM	Q13740	214	ALCAM	4.00681	4.10574	4.33525	0.493586	0.46416	0.57372	0.1	1.07	0.337	0.693	0	0.33	1.26	0.0117	0.0427	0
CVDIII_P_171	CVDIII	171_CCL15	Q16663	CVDIII_P_171	171	C-C motif chemokine 15	CCL15	CCL15	Q16663	6359	CCL15	5.93359	6.03807	6.25789	0.754898	0.709893	0.877456	0.1	1.08	0.507	0.797	0	0.32	1.25	0.101	0.177	0
CVDII_P_188	CVDII	188_TGM2	P21980	CVDII_P_188	188	Protein-glutamine gamma-glutamyltransferase 2	TGM2	TGM2	P21980	7052	TGM2	3.72168	3.81625	4.59791	1.60442	1.52866	1.87643	0.09	1.07	0.784	0.87	0	0.88	1.84	0.041664	0.158	0
CVDII_P_171	CVDII	171_Dkk.1	O94907	CVDII_P_171	171	Dickkopf-related protein 1	Dkk-1	DKK1	O94907	22943	DKK1	9.77429	9.86678	10.1281	0.50719	0.483239	0.593177	0.09	1.07	0.398	0.604	0	0.35	1.28	0.009755	0.0634	0
CVDII_P_135	CVDII	135_PIgR	P01833	CVDII_P_135	135	Polymeric immunoglobulin receptor	PIgR	PIGR	P01833	5284	PIGR	5.87101	5.96095	5.79761	0.387978	0.369656	0.453754	0.09	1.06	0.283	0.549	0	-0.07	-1.05	0.47619	0.6347	0
CVDII_P_173	CVDII	173_PRSS8	Q16651	CVDII_P_173	173	Prostasin	PRSS8	PRSS8	Q16651	5652	PRSS8	8.0996	8.17702	8.45028	0.609732	0.580938	0.713103	0.08	1.06	0.556	0.712	0	0.35	1.28	0.03215	0.132	0
CVDII_P_186	CVDII	186_hOSCAR	Q8IYS5	CVDII_P_186	186	Osteoclast-associated immunoglobulin-like receptor	hOSCAR	OSCAR	Q8IYS5	126014	OSCAR	9.10117	9.18194	9.3761	0.376006	0.35825	0.439753	0.08	1.06	0.32	0.565	0	0.27	1.21	0.006851	0.0567	0
CVDII_P_181	CVDII	181_BNP	P16860	CVDII_P_181	181	Natriuretic peptides B	NPPB	NPPB	P16860	4879	NPPB	-0.102686	-0.0270315	-0.147919	0.395609	0.376927	0.462679	0.08	1.05	0.376	0.585	0	-0.05	-1.03	0.666497	0.7488	0
INF_P_188	INF	188_NT.3	P20783	INF_P_188	188	Neurotrophin-3	NT-3	NTF3	P20783	4908	NTF3	4.4343	4.51376	4.24783	0.734576	0.695947	0.855787	0.08	1.06	0.613	0.648	0	-0.19	-1.14	0.34	0.622	0
CVDIII_P_196	CVDIII	196_CCL16	O15467	CVDIII_P_196	196	C-C motif chemokine 16	CCL16	CCL16	O15467	6360	CCL16	4.41955	4.48715	4.86443	0.958236	0.901109	1.11381	0.07	1.05	0.735	0.927	0	0.44	1.36	0.0763	0.148	0
CVDII_P_183	CVDII	183_ACE2	Q9BYF1	CVDII_P_183	183	Angiotensin-converting enzyme 2	ACE2	ACE2	Q9BYF1	59272	ACE2	1.96973	2.04364	2.13985	0.783566	0.746564	0.916409	0.07	1.05	0.662	0.799	0	0.17	1.13	0.413756	0.5779	0
CVDII_P_184	CVDII	184_PD.L2	Q9BQ51	CVDII_P_184	184	Programmed cell death 1 ligand 2	PD-L2	PDCD1LG2	Q9BQ51	80380	PDCD1LG2	2.13943	2.19931	2.57722	0.704838	0.671553	0.824333	0.06	1.04	0.693	0.799	0	0.44	1.35	0.020931	0.1079	0
CVDIII_P_180	CVDIII	180_IGFBP.7	Q16270	CVDIII_P_180	180	Insulin-like growth factor-binding protein 7	IGFBP-7	IGFBP7	Q16270	3490	IGFBP7	3.03506	3.09452	3.07932	0.768622	0.722799	0.893408	0.06	1.04	0.711	0.927	0	0.04	1.03	0.825	0.843	0
CVDII_P_194	CVDII	194_VEGF.D	O43915	CVDII_P_194	194	Vascular endothelial growth factor D	VEGF-D	FIGF	O43915	2277	FIGF	6.8874	6.93434	7.12713	0.510555	0.486444	0.597112	0.05	1.03	0.67	0.799	0	0.24	1.18	0.079061	0.2056	0
CVDII_P_149	CVDII	149_REN	P00797	CVDII_P_149	149	Renin	REN	REN	P00797	5972	REN	6.09842	6.14442	6.12486	0.867124	0.826175	1.01413	0.05	1.03	0.805	0.883	0	0.03	1.02	0.90848	0.9592	0
CVDIII_P_183	CVDIII	183_COL1A1	P02452	CVDIII_P_183	183	Collagen alpha-1(I) chain	COL1A1	COL1A1	P02452	1277	COL1A1	2.17718	2.21531	2.4301	0.608593	0.572311	0.707399	0.04	1.03	0.764	0.927	0	0.25	1.19	0.112	0.192	0
CVDIII_P_188	CVDIII	188_ICAM.2	P13598	CVDIII_P_188	188	Intercellular adhesion molecule 2	ICAM-2	ICAM2	P13598	3384	ICAM2	4.01983	4.06432	4.16729	0.615445	0.578754	0.715362	0.04	1.03	0.729	0.927	0	0.15	1.11	0.357	0.44	0
INF_P_127	INF	127_IL.2	P60568	INF_P_127	127	Interleukin-2	IL-2	IL2	P60568	3558	IL2	2.46803	2.50548	2.49618	0.197444	0.187061	0.230023	0.04	1.03	0.376	0.421	0	0.03	1.02	0.591	0.7393	0
CVDIII_P_137	CVDIII	137_AZU1	P20160	CVDIII_P_137	137	Azurocidin	AZU1	AZU1	P20160	566	AZU1	3.52368	3.56368	3.50763	1.46581	1.37843	1.70379	0.04	1.03	0.896	0.96	0	-0.02	-1.01	0.966	0.966	0
CVDIII_P_123	CVDIII	123_LTBR	P36941	CVDIII_P_123	123	Lymphotoxin-beta receptor	LTBR	LTBR	P36941	4055	LTBR	2.3642	2.39226	2.70214	0.662002	0.622536	0.769479	0.03	1.02	0.839	0.942	0	0.34	1.26	0.0516	0.109	0
CVDII_P_140	CVDII	140_SPON2	Q9BUD6	CVDII_P_140	140	Spondin-2	SPON2	SPON2	Q9BUD6	10417	SPON2	8.49129	8.5181	8.67085	0.304919	0.29052	0.356614	0.03	1.02	0.683	0.799	0	0.18	1.13	0.028356	0.129	0
CVDII_P_155	CVDII	155_VSIG2	Q96IQ7	CVDII_P_155	155	V-set and immunoglobulin domain-containing protein 2	VSIG2	VSIG2	Q96IQ7	23584	VSIG2	2.56965	2.592	2.89567	0.992767	0.945885	1.16108	0.02	1.02	0.917	0.959	0	0.33	1.25	0.217428	0.4006	0
CVDIII_P_110	CVDIII	110_OPG	O00300	CVDIII_P_110	110	Osteoprotegerin	OPG	TNFRSF11B	O00300	4982	TNFRSF11B	2.19785	2.20302	2.47827	0.620196	0.583222	0.720885	0.01	1	0.968	0.992	0	0.28	1.21	0.0841	0.159	0
CVDIII_P_179	CVDIII	179_EGFR	P00533	CVDIII_P_179	179	Epidermal growth factor receptor	EGFR	EGFR	P00533	1956	EGFR	1.52329	1.52959	1.74083	0.458844	0.431489	0.533338	0.01	1	0.947	0.991	0	0.22	1.16	0.0703	0.144	0
CVDII_P_164	CVDII	164_PSGL.1	Q14242	CVDII_P_164	164	P-selectin glycoprotein ligand 1	PSGL-1	SELPLG	Q14242	6404	SELPLG	4.38657	4.3942	4.57921	0.635982	0.605949	0.743804	0.01	1.01	0.956	0.988	0	0.19	1.14	0.254995	0.4378	0
CVDII_P_125	CVDII	125_PDGF.subunit.B	P01127	CVDII_P_125	125	Platelet-derived growth factor subunit B	PDGF subunit B	PDGFB	P01127	5155	PDGFB	10.3929	10.405	10.5368	0.316486	0.301541	0.370142	0.01	1.01	0.86	0.922	0	0.14	1.1	0.088989	0.2249	0
CVDIII_P_189	CVDIII	189_KLK6	Q92876	CVDIII_P_189	189	Kallikrein-6	KLK6	KLK6	Q92876	5653	KLK6	3.11228	3.1161	3.35877	0.769431	0.723559	0.894348	0	1	0.981	0.992	0	0.25	1.19	0.219	0.298	0
CVDII_P_153	CVDII	153_THBS2	P35442	CVDII_P_153	153	Thrombospondin-2	THBS2	THBS2	P35442	7058	THBS2	5.41531	5.41367	5.48841	0.306916	0.292422	0.358949	0	-1	0.98	0.993	0	0.07	1.05	0.370132	0.543	0
INF_P_111	INF	111_LAP.TGF.beta.1	P01137	INF_P_111	111	Latency-associated peptide transforming growth factor beta 1	LAP TGF-beta-1	TGFB1	P01137	7040	TGFB1	9.90108	9.90176	9.92081	0.695418	0.658848	0.810167	0	1	0.996	0.996	0	0.02	1.01	0.915	0.9359	0
CVDII_P_124	CVDII	124_IL1RL2	Q9HB29	CVDII_P_124	124	Interleukin-1 receptor-like 2	IL1RL2	IL1RL2	Q9HB29	8808	IL1RL2	3.18177	3.18384	3.20053	0.679323	0.647243	0.794492	0	1	0.989	0.993	0	0.02	1.01	0.91706	0.9592	0
CVDIII_P_165	CVDIII	165_PGLYRP1	O75594	CVDIII_P_165	165	Peptidoglycan recognition protein 1	PGLYRP1	PGLYRP1	O75594	8993	PGLYRP1	6.61006	6.58953	6.8556	0.842877	0.792627	0.979719	-0.02	-1.01	0.907	0.96	0	0.25	1.19	0.264	0.343	0
CVDIII_P_122	CVDIII	122_PLC	P98160	CVDIII_P_122	122	Perlecan	PLC	HSPG2	P98160	3339	HSPG2	5.01877	4.99708	5.23372	0.587878	0.55283	0.68332	-0.02	-1.02	0.859	0.954	0	0.21	1.16	0.161	0.253	0
CVDII_P_136	CVDII	136_RAGE	Q15109	CVDII_P_136	136	Receptor for advanced glycosylation end products	RAGE	AGER	Q15109	177	AGER	5.12517	5.10241	5.16135	0.652746	0.621921	0.763409	-0.02	-1.02	0.871	0.922	0	0.04	1.03	0.834482	0.904	0
CVDIII_P_194	CVDIII	194_PECAM.1	P16284	CVDIII_P_194	194	Platelet endothelial cell adhesion molecule	PECAM-1	PECAM1	P16284	5175	PECAM1	4.09013	4.05991	4.22406	0.531199	0.49953	0.617439	-0.03	-1.02	0.785	0.933	0	0.13	1.1	0.333	0.415	0
CVDII_P_108	CVDII	108_ADAM.TS13	Q76LX8	CVDII_P_108	108	A disintegrin and metalloproteinase with thrombospondin motifs 13	ADAM-TS13	ADAMTS13	Q76LX8	11093	ADAMTS13	5.84871	5.81692	5.96918	0.244094	0.232567	0.285477	-0.03	-1.02	0.546	0.712	0	0.12	1.09	0.065129	0.1796	0
CVDIII_P_139	CVDIII	139_SPON1	Q9HCB6	CVDIII_P_139	139	Spondin-1	SPON1	APP	Q9HCB6	351	APP	0.703044	0.676984	0.769436	0.544675	0.512203	0.633103	-0.03	-1.02	0.819	0.933	0	0.07	1.05	0.639	0.727	0
CVDIII_P_160	CVDIII	160_PRTN3	P24158	CVDIII_P_160	160	Myeloblastin	PRTN3	PRTN3	P24158	5657	PRTN3	3.42857	3.39596	3.48427	1.28898	1.21214	1.49825	-0.03	-1.02	0.903	0.96	0	0.06	1.04	0.868	0.878	0
CVDII_P_139	CVDII	139_FGF.23	Q9GZV9	CVDII_P_139	139	Fibroblast growth factor 23	FGF-23	FGF23	Q9GZV9	8074	FGF23	1.31866	1.2838	1.08068	0.965597	0.919998	1.1293	-0.03	-1.02	0.867	0.922	0	-0.24	-1.18	0.353789	0.5366	0
CVDIII_P_124	CVDIII	124_Notch.3	Q9UM47	CVDIII_P_124	124	Neurogenic locus notch homolog protein 3	Notch 3	NOTCH3	Q9UM47	4854	NOTCH3	2.81614	2.77122	2.9433	0.650005	0.611254	0.755534	-0.04	-1.03	0.74	0.927	0	0.13	1.09	0.452	0.541	0
CVDIII_P_150	CVDIII	150_PSP.D	P35247	CVDIII_P_150	150	Pulmonary surfactant-associated protein D	PSP-D	SFTPD	P35247	6441	SFTPD	1.66978	1.62547	1.79969	0.877091	0.824801	1.01949	-0.04	-1.03	0.809	0.933	0	0.13	1.09	0.569	0.655	0
CVDII_P_169	CVDII	169_ITGB1BP2	Q9UKP3	CVDII_P_169	169	Melusin	ITGB1BP2	ITGB1BP2	Q9UKP3	26548	ITGB1BP2	0.286517	0.236777	0.184636	0.569044	0.542172	0.665517	-0.05	-1.04	0.685	0.799	0	-0.1	-1.07	0.500098	0.641	0
CVDII_P_129	CVDII	129_LOX.1	P78380	CVDII_P_129	129	Lectin-like oxidized LDL receptor 1	LOX-1	OLR1	P78380	4973	OLR1	7.58325	7.52192	7.96572	0.773079	0.736571	0.904143	-0.06	-1.04	0.713	0.811	0	0.38	1.3	0.06449	0.1796	0
CVDII_P_126	CVDII	126_IL27	Q8NEV9;Q14213	CVDII_P_126	126	Interleukin-27	IL-27	IL27; EBI3	Q8NEV9,Q14213	24677810148	IL27,EBI3	3.04857	2.99102	3.3271	0.487762	0.464728	0.570455	-0.06	-1.04	0.584	0.738	0	0.28	1.21	0.033373	0.132	0
INF_P_163	INF	163_TNF	P01375	INF_P_163	163	Tumor necrosis factor	TNF	TNF	P01375	7124	TNF	2.14574	2.08762	2.2696	1.01989	0.96626	1.18818	-0.06	-1.04	0.79	0.801	0	0.12	1.09	0.647	0.7711	0
CVDIII_P_140	CVDIII	140_MPO	P05164	CVDIII_P_140	140	Myeloperoxidase	MPO	MPO	P05164	4353	MPO	4.2617	4.19788	4.32653	0.995294	0.935957	1.15688	-0.06	-1.05	0.758	0.927	0	0.06	1.05	0.802	0.829	0
CVDII_P_170	CVDII	170_DCN	P07585	CVDII_P_170	170	Decorin	DCN	DCN	P07585	1634	DCN	4.33963	4.27847	4.29159	0.346147	0.3298	0.404831	-0.06	-1.04	0.413	0.606	0	-0.05	-1.03	0.600992	0.7087	0
CVDIII_P_105	CVDIII	105_IL.17RA	Q96F46	CVDIII_P_105	105	Interleukin-17 receptor A	IL-17RA	IL17RA	Q96F46	23765	IL17RA	3.83668	3.76355	4.11218	0.844414	0.794072	0.981505	-0.07	-1.05	0.678	0.907	0	0.28	1.21	0.211	0.295	0
INF_P_129	INF	129_TSLP	Q969D9	INF_P_129	129	Thymic stromal lymphopoietin	TSLP	TSLP	Q969D9	85480	TSLP	2.71067	2.64333	2.91523	0.758366	0.718486	0.883502	-0.07	-1.05	0.678	0.706	0	0.2	1.15	0.311	0.622	0
CVDIII_P_127	CVDIII	127_CDH5	P33151	CVDIII_P_127	127	Cadherin-5	CDH5	CDH5	P33151	1003	CDH5	2.96825	2.90191	3.08482	0.702534	0.660651	0.81659	-0.07	-1.05	0.651	0.897	0	0.12	1.08	0.523	0.611	0
CVDIII_P_126	CVDIII	126_CNTN1	Q12860	CVDIII_P_126	126	Contactin-1	CNTN1	CNTN1	Q12860	1272	CNTN1	2.47737	2.40585	2.51925	0.563212	0.529634	0.654649	-0.07	-1.05	0.543	0.797	0	0.04	1.03	0.775	0.81	0
CVDII_P_128	CVDII	128_CXCL1	P09341	CVDII_P_128	128	C-X-C motif chemokine 1	CXCL1	CXCL1	P09341	2919	CXCL1	7.90307	7.82665	8.13568	0.812498	0.774129	0.950245	-0.08	-1.05	0.663	0.799	0	0.23	1.17	0.281782	0.4715	0
CVDII_P_156	CVDII	156_AMBP	P02760	CVDII_P_156	156	Protein AMBP	AMBP	AMBP	P02760	259	AMBP	5.79997	5.71266	6.01417	0.451903	0.430563	0.528517	-0.09	-1.06	0.371	0.585	0	0.21	1.16	0.076302	0.2042	0
CVDIII_P_156	CVDIII	156_MMP.2	P08253	CVDIII_P_156	156	Matrix metalloproteinase-2	MMP-2	MMP2	P08253	4313	MMP2	2.79925	2.71025	2.98846	0.649077	0.610381	0.754455	-0.09	-1.06	0.511	0.797	0	0.19	1.14	0.263	0.343	0
CVDIII_P_170	CVDIII	170_SHPS.1	P78324	CVDIII_P_170	170	Tyrosine-protein phosphatase non-receptor type substrate 1	SHPS-1	SIRPA	P78324	140885	SIRPA	2.39804	2.30639	2.56534	0.777515	0.731161	0.903744	-0.09	-1.07	0.572	0.826	0	0.17	1.12	0.408	0.496	0
CVDIII_P_159	CVDIII	159_TNFSF13B	Q9Y275	CVDIII_P_159	159	Tumor necrosis factor ligand superfamily member 13B	TNFSF13B	TNFSF13B	Q9Y275	10673	TNFSF13B	5.74049	5.64517	6.05949	0.570609	0.536591	0.663247	-0.1	-1.07	0.424	0.714	0	0.32	1.25	0.0334	0.082	0
CVDIII_P_173	CVDIII	173_uPA	P00749	CVDIII_P_173	173	Urokinase-type plasminogen activator	uPA	PLAU	P00749	5328	PLAU	4.26315	4.15897	4.46574	0.551944	0.519039	0.641552	-0.1	-1.07	0.366	0.693	0	0.2	1.15	0.16	0.253	0
CVDIII_P_175	CVDIII	175_CHI3L1	P36222	CVDIII_P_175	175	Chitinase-3-like protein 1	CHI3L1	CHI3L1	P36222	1116	CHI3L1	4.13069	4.02007	4.56813	1.14607	1.07774	1.33213	-0.11	-1.08	0.644	0.897	0	0.44	1.35	0.144	0.234	0
CVDIII_P_158	CVDIII	158_MB	P02144	CVDIII_P_158	158	Myoglobin	MB	MB	P02144	4151	MB	4.04771	3.9402	3.7069	0.951661	0.894926	1.10616	-0.11	-1.08	0.588	0.836	0	-0.34	-1.27	0.17	0.262	0
CVDII_P_167	CVDII	167_MMP.7	P09237	CVDII_P_167	167	Matrix metalloproteinase-7	MMP-7	MMP7	P09237	4316	MMP7	9.70717	9.58833	9.81572	0.604915	0.576349	0.707469	-0.12	-1.09	0.363	0.585	0	0.11	1.08	0.499131	0.641	0
CVDIII_P_138	CVDIII	138_DLK.1	P80370	CVDIII_P_138	138	Protein delta homolog 1	DLK-1	DLK1	P80370	8788	DLK1	2.52368	2.40144	2.6092	0.957496	0.900413	1.11295	-0.12	-1.09	0.541	0.797	0	0.09	1.06	0.731	0.792	0
CVDII_P_161	CVDII	161_SORT1	Q99523	CVDII_P_161	161	Sortilin	SORT1	SORT1	Q99523	6272	SORT1	5.94424	5.80571	6.08452	0.380277	0.362319	0.444748	-0.14	-1.1	0.0932	0.265	0	0.14	1.1	0.166346	0.3404	0
CVDII_P_138	CVDII	138_CTRC	Q99895	CVDII_P_138	138	Chymotrypsin C	CTRC	CTRC	Q99895	11330	CTRC	11.3071	11.1667	11.1448	0.972225	0.926313	1.13705	-0.14	-1.1	0.503	0.694	0	-0.16	-1.12	0.529531	0.6601	0
INF_P_140	INF	140_IL.10RA	Q13651	INF_P_140	140	Interleukin-10 receptor subunit alpha	IL-10RA	IL10RA	Q13651	3587	IL10RA	3.40349	3.25434	3.16485	0.778389	0.737456	0.906829	-0.15	-1.11	0.371	0.421	0	-0.24	-1.18	0.25	0.6041	0
CVDII_P_163	CVDII	163_PTX3	P26022	CVDII_P_163	163	Pentraxin-related protein PTX3	PTX3	PTX3	P26022	5806	PTX3	1.94483	1.78805	1.608	1.18439	1.12846	1.38518	-0.16	-1.11	0.539	0.712	0	-0.34	-1.26	0.284985	0.4715	0
CVDII_P_132	CVDII	132_SCF	P21583	CVDII_P_132	132	Stem cell factor	SCF	KITLG	P21583	4254	KITLG	9.88727	9.7273	9.4588	0.748967	0.713598	0.875944	-0.16	-1.12	0.323	0.565	0	-0.43	-1.35	0.033059	0.132	0
CVDIII_P_134	CVDIII	134_TNFRSF10C	O14798	CVDIII_P_134	134	Tumor necrosis factor receptor superfamily member 10C	TNFRSF10C	TNFRSF10C	O14798	8794	TNFRSF10C	5.18701	5.01219	5.43203	0.774225	0.728068	0.899921	-0.17	-1.13	0.28	0.654	0	0.25	1.19	0.225	0.301	0
CVDII_P_195	CVDII	195_PARP.1	P09874	CVDII_P_195	195	Poly [ADP-ribose] polymerase 1	PARP-1	PARP1	P09874	142	PARP1	0.383524	0.203571	0.611127	0.680951	0.648794	0.796396	-0.18	-1.13	0.222	0.469	0	0.23	1.17	0.209416	0.4006	0
CVDII_P_189	CVDII	189_LEP	P41159	CVDII_P_189	189	Leptin	LEP	LEP	P41159	3952	LEP	1.26918	1.07227	1.81105	1.28123	1.22072	1.49844	-0.2	-1.15	0.476	0.67	0	0.54	1.46	0.113128	0.2707	0
CVDIII_P_120	CVDIII	120_MEPE	Q9NQ76	CVDIII_P_120	120	Matrix extracellular phosphoglycoprotein	MEPE	MEPE	Q9NQ76	56955	MEPE	3.37646	3.1392	3.05162	0.979517	0.921121	1.13854	-0.24	-1.18	0.247	0.624	0	-0.32	-1.25	0.204	0.293	0
CVDIII_P_184	CVDIII	184_PON3	Q15166	CVDIII_P_184	184	Paraoxonase (PON 3)	PON3	PON3	Q15166	5446	PON3	6.18287	5.92853	6.27629	0.897761	0.844239	1.04351	-0.25	-1.19	0.176	0.573	0	0.09	1.07	0.689	0.765	0
CVDII_P_148	CVDII	148_SERPINA12	Q8IW75	CVDII_P_148	148	Serpin A12	SERPINA12	SERPINA12	Q8IW75	145264	SERPINA12	4.51226	4.24754	4.96717	1.93338	1.84208	2.26116	-0.26	-1.2	0.525	0.712	0	0.45	1.37	0.375916	0.543	0
CVDIII_P_163	CVDIII	163_OPN	P10451	CVDIII_P_163	163	Osteopontin	OPN	SPP1	P10451	6696	SPP1	3.81024	3.55347	3.9149	0.921222	0.866302	1.07078	-0.26	-1.19	0.183	0.575	0	0.1	1.08	0.662	0.744	0
CVDII_P_166	CVDII	166_CCL3	P10147	CVDII_P_166	166	C-C motif chemokine 3	CCL3	CCL3	P10147	6348	CCL3	0.590004	0.273743	0.354147	1.46725	1.39796	1.716	-0.32	-1.25	0.318	0.565	0	-0.24	-1.18	0.544782	0.6699	0
CVDIII_P_193	CVDIII	193_vWF	P04275	CVDIII_P_193	193	von Willebrand factor	vWF	VWF	P04275	7450	VWF	6.3131	5.83089	6.4723	0.925903	0.870703	1.07622	-0.48	-1.4	0.0139	0.14	0	0.16	1.12	0.509	0.601	0
CVDII_P_172	CVDII	172_LPL	P06858	CVDII_P_172	172	Lipoprotein lipase	LPL	LPL	P06858	4023	LPL	9.59176	9.58924	8.44766	1.3963	1.33037	1.63303	0	-1	0.993	0.993	0	-1.14	-2.21	0.002565	0.0567	-1
