# Supplementary material for: The atopic dermatitis blood signature is characterized by increases in inflammatory and cardiovascular risk proteins
Source: Sci Rep. 2017 Aug 18;7:8707. doi: 10.1038/s41598-017-09207-z (PMC5562859; doi:10.1038/s41598-017-09207-z)
Supplement: Supplementary file 5 — Supplementary Table S4 [file 41598_2017_9207_MOESM5_ESM.xlsx]

## Sheet: CorrelationDiseaseScores.csv
Gene.Name	Protein.Name	Long.Name	Pearson Correlation Coefficient (BSA)	Pearson Correlation with BSA (p value)	Pearson Correlation Coefficient (SCORAD)	Pearson Correlation with SCORAD (p value)
SELE	E-Selectin	E-selectin	0.471888	0.000210851	0.497016	5.35523e-05
PI3	PI3/Elafin	Elafin	0.510852	4.9005e-05	0.483263	9.18525e-05
CCL7	MCP-3	Monocyte chemotactic protein 3	0.421157	0.000994096	0.465985	0.000153887
IL2RA	IL-2 RA	Interleukin-2 receptor subunit alpha	0.323844	0.0139937	0.448013	0.000331268
PAPPA	PAPPA	Pappalysin-1	0.469265	0.000263962	0.423085	0.00084225
PRSS27	PRSS27	Serine protease 27	0.340636	0.0102016	0.41872	0.000965114
IL16	IL16	Pro-interleukin-16	0.487631	0.000137921	0.397831	0.00180664
MMP12	MMP-12	Matrix metalloproteinase-12	0.455453	0.000420082	0.394334	0.00199886
CCL22	CCL22	C-C motif chemikine 22	0.245565	0.0655911	0.387765	0.0022047
KLK6	KLK6	Kallikrein-6	0.428523	0.000882238	0.386159	0.00230823
GRN	GRN	Granulins	0.326604	0.0131534	0.34674	0.00664564
BLMH	BLM hydrolase	Bleomycin hydrolase	0.349231	0.0077534	0.34555	0.00684764
LGALS4	Gal-4	Galectin-4	0.286657	0.0306288	0.330394	0.00993074
IL1RN	IL-1ra	Interleukin-1 receptor antagonist protein	0.355815	0.00711706	0.329529	0.0108149
TNFRSF1B	TNF-R2	Tumor necrosis factor receptor 2	0.243685	0.0677505	0.310674	0.0156938
GIF	GIF	Gastric intrinsic factor	0.124978	0.358743	0.307153	0.017966
IL18	IL-18	Interleukin-18	0.301816	0.0237813	0.306151	0.0183633
HAO1	HAOX1	Hydroxyacid oxidase 1	0.1069	0.432939	0.270738	0.03808
IL20	IL-20	Interleukin-20	0.162572	0.222735	0.270076	0.0352902
IGFBP2	IGFBP-2	Insulin-like Growth Factor-Binding Protein 2	0.308031	0.0197507	0.266021	0.0399349
THBD	TM	Thrombomodulin	0.224151	0.0967604	0.264471	0.0429525
CCL13	MCP-4	Monocyte chemotactic protein 4	0.274452	0.0370798	0.263729	0.0400053
IL17C	IL-17C	Interleukin-17C	0.366998	0.00460063	0.252283	0.0498225
EPCAM	Ep-CAM	Epithelial cell adhesion molecule	0.22261	0.0960348	0.231693	0.0748699
LGALS3	Gal-3	Galectin-3	0.341328	0.00936532	0.22975	0.0774119
GDF15	GDF-15	Growth/differentiation factor 15	0.168722	0.209618	0.228817	0.078656
LGALS9	Gal-9	Galectin-9	0.332483	0.0122926	0.226693	0.0842466
CCL20	CCL20	C-C motif chemokine 20	0.407757	0.00148758	0.224774	0.0815806
TNFRSF1A	TNF-R1	Tumor necrosis factor receptor 1	0.217705	0.10378	0.215537	0.0981428
ACP5	TR-AP	Tartrate-resistant acid phosphatase type 5	0.308372	0.019608	0.214752	0.0994023
PLAU	uPA	Urokinase-type plasminogen activator	0.284116	0.0322046	0.212273	0.103464
CDCP1	CDCP1	CUB domain-containing protein 1	0.0896993	0.503106	0.211769	0.101339
FABP2	FABP2	Fatty acid-binding protein, intestinal	0.209019	0.122102	0.207281	0.115199
CTSL	CTSL1	Cathepsin L1	0.198026	0.143468	0.202666	0.123702
AXL	AXL	Tyrosine-protein kinase receptor UFO	0.294003	0.0264317	0.200168	0.125167
CXCL10	CXCL10	C-X-C motif chemokine 10	0.0900288	0.501533	0.19828	0.125564
ANPEP	AP-N	Aminopeptidase N	0.385734	0.00304341	0.197223	0.130934
FAS	FAS	Tumor necrosis factor receptor superfamily member 6	0.209893	0.1171	0.195468	0.134466
IL18BP	IL-18BP	Interleukin-18-binding protein	0.209681	0.117479	0.194244	0.136972
IL6	IL-6	Interleukin-6	0.0863628	0.526807	0.191033	0.147241
TNFSF13B	TNFSF13B	Tumor necrosis factor ligand superfamily member 13B	0.13562	0.314471	0.189052	0.14799
EPHB4	EPHB4	Ephrin type-B receptor 4	0.250269	0.0604313	0.183651	0.160138
MMP2	MMP-2	Matrix metalloproteinase-2	0.254278	0.056297	0.182459	0.162915
HMOX1	HO-1	Heme oxygenase 1	0.299127	0.025122	0.179161	0.174549
PDGFB	PDGF subunit B	Platelet-derived growth factor subunit B	0.321817	0.0155774	0.177867	0.177733
EIF4EBP1	4E-BP1	Eukaryotic translation initiation factor 4E-binding protein 1	0.147701	0.268532	0.17741	0.171366
TNFRSF10B	TRAIL-R2	TNF-related apoptosis-inducing ligand receptor 2	0.164712	0.225091	0.175852	0.182778
LTBR	LTBR	Lymphotoxin-beta receptor	0.156945	0.243655	0.174804	0.181597
CSTB	CSTB	Cystatin-B	0.22022	0.09975	0.174056	0.183503
ANGPT1	ANG-1	Angiopoietin-1	0.209685	0.120891	0.173315	0.189274
IL17D	IL-17D	Interleukin-17D	0.215021	0.111507	0.171712	0.19346
SPON2	SPON2	Spondin-2	0.171942	0.205106	0.170563	0.196503
THBS2	THBS2	Thrombospondin-2	0.187527	0.166362	0.170082	0.197789
PLAUR	U-PAR	Urokinase plasminogen activator surface receptor	0.271558	0.0410163	0.167982	0.199509
IL17A	IL-17A	Interleukin-17A	0.00127074	0.992447	0.16345	0.208153
BOC	Protein BOC	Brother of CDO	0.285991	0.0326193	0.162454	0.218951
HAVCR1	TIM	T-cell immunoglobulin mucin receptor 1	0.09038	0.507686	0.16217	0.219771
IL17RA	IL-17RA	Interleukin-17 receptor A	0.182922	0.173212	0.162114	0.215894
HSPB1	HSP 27	Heat shock 27 kDa protein	0.0827567	0.54427	0.159147	0.228603
PDGFA	PDGF subunit A	Platelet-derived growth factor subunit A	0.0276699	0.838108	0.156693	0.23185
MMP10	MMP-10	Matrix metalloproteinase-10	0.119169	0.372936	0.155017	0.232907
CXCL9	CXCL9	C-X-C motif chemokine 9	0.132132	0.322796	0.154281	0.23516
TNFRSF9	TNFRSF9	Tumor necrosis factor receptor superfamily member 9	0.12208	0.361287	0.153941	0.236207
SIRPA	SHPS-1	Tyrosine-protein phosphatase non-receptor type substrate 1	0.142356	0.290811	0.152028	0.246216
CCL2	MCP-1	Monocyte chemotactic protein 1	0.0843038	0.532962	0.151118	0.24909
CA5A	CA5A	Carbonic anhydrase 5A, mitochondrial	7.38864e-05	0.999569	0.150901	0.253937
TNFRSF10A	TNFRSF10A	Tumor necrosis factor receptor superfamily member 10A	0.05502	0.687132	0.149603	0.258093
VWF	vWF	von Willebrand factor	0.177089	0.187565	0.147356	0.261203
CCL17	CCL17	C-C motif chemokine 17	0.169188	0.212566	0.142365	0.282099
TFPI	TFPI	Tissue factor pathway inhibitor	0.120973	0.370044	0.142302	0.278093
CTSZ	CTSZ	Cathepsin Z	0.0541355	0.689191	0.141065	0.282337
PARP1	PARP-1	Poly [ADP-ribose] polymerase 1	0.286491	0.032303	0.140276	0.289291
GLO1	GLO1	Lactoylglutathione lyase	0.165138	0.223879	0.139635	0.291522
IL24	IL-24	Interleukin-24	0.0865168	0.518434	0.135302	0.298491
IL1R2	IL-1RT2	Interleukin-1 receptor type 2	0.226447	0.0902947	0.135067	0.303508
ADA	ADA	Adenosine Deaminase	0.134211	0.315174	0.134181	0.302552
IL15RA	IL-15RA	Interleukin-15 receptor subunit alpha	0.0971128	0.468326	0.131384	0.312832
OSCAR	hOSCAR	Osteoclast-associated immunoglobulin-like receptor	0.194367	0.151163	0.131053	0.322479
ADM	ADM	ADM	0.0199557	0.883937	0.130034	0.32629
ITGB2	ITGB2	Integrin beta-2	0.102173	0.449479	0.128554	0.327631
BMP6	BMP-6	Bone morphogenetic protein 6	0.175125	0.196718	0.127674	0.335221
APP	SPON1	Spondin-1	0.131386	0.32996	0.124515	0.343182
PIGR	PIgR	Polymeric immunoglobulin receptor	0.148639	0.274257	0.117324	0.376178
NPPB	NPPB	Natriuretic peptides B	-0.0342661	0.802035	0.117105	0.377075
CASP8	CASP-8	Caspase 8	0.195147	0.142105	0.11122	0.393474
FLT3LG	Flt3L	Fms-related tyrosine kinase 3 ligand	0.0506449	0.705768	0.110536	0.396407
IL12B	IL-12B	Interleukin-12 subunit beta	0.0824093	0.538558	0.109442	0.401125
OLR1	LOX-1	Lectin-like oxidized LDL receptor 1	0.276931	0.0388078	0.105	0.428678
SELPLG	PSGL-1	P-selectin glycoprotein ligand 1	0.141496	0.298236	0.104081	0.432752
CHI3L1	CHI3L1	Chitinase-3-like protein 1	0.0831897	0.538408	0.101734	0.439248
F3	TF	Tissue factor	0.143153	0.292555	0.100423	0.449184
SELP	SELP	P-selectin	0.0442293	0.743905	0.0991283	0.451119
CD5	CD5	T-cell surface glycoprotein CD5	0.0115083	0.931673	0.0970619	0.456783
ALCAM	ALCAM	CD166 antigen	0.152939	0.25605	0.0969471	0.461189
IL13	IL-13	Interleukin-13	-0.0429748	0.748733	0.0965623	0.459115
CNTN1	CNTN1	Contactin-1	0.0883781	0.51328	0.0964499	0.463501
IL1RL2	IL1RL2	Interleukin-1 receptor-like 2	0.0721986	0.596951	0.0943332	0.477288
IL1RL1	ST2	ST2 protein	0.162704	0.226567	0.0928362	0.480496
IL1R1	IL-1RT1	Interleukin-1 receptor type 1	0.0815726	0.546361	0.0882188	0.502683
CCL4	CCL4	C-C motif chemokine 4	0.0863338	0.519322	0.087293	0.503525
ICAM2	ICAM-2	Intercellular adhesion molecule 2	0.110684	0.412414	0.0868459	0.50938
RETN	RETN	Resistin	0.176837	0.188203	0.0862662	0.512222
CASP3	CASP-3	Caspase-3	0.142519	0.290253	0.0852773	0.517088
FGF21	FGF-21	Fibroblast growth factor 21	0.10842	0.426386	0.0851281	0.521486
STAMBP	STAMBP	STAM-binding protein	0.094721	0.479403	0.0824004	0.527826
HSPG2	PLC	Perlecan	0.113297	0.401395	0.0823525	0.531614
F2R	PAR-1	Proteinase-activated receptor 1	0.170355	0.209383	0.0779712	0.557211
DCN	DCN	Decorin	0.149774	0.270568	0.0758801	0.567864
PLAT	t-PA	Tissue-type plasminogen activator	-0.127456	0.344754	0.0733968	0.577307
CD93	CD93	Complement component C1q receptor	0.126105	0.349932	0.0726549	0.581172
SERPINA12	SERPINA12	Serpin A12	0.0422819	0.757009	0.0706138	0.595104
SERPINE1	PAI	Plasminogen activator inhibitor 1	-0.134009	0.320308	0.069392	0.598307
IKBKG	NEMO	NF-kappa-B essential modulator	0.207816	0.124315	0.0693549	0.601701
IL6R	IL-6RA	Interleukin-6 receptor subunit alpha	-0.0346802	0.797869	0.0680465	0.605437
IGFBP7	IGFBP-7	Insulin-like growth factor-binding protein 7	0.143971	0.285315	0.0669181	0.611445
CCL23	CCL23	C-C motif chemokine 23	-0.00420863	0.974987	0.0641962	0.623056
PGF	PlGF	Placenta growth factor	-0.0113259	0.933974	0.0632373	0.634203
LIF	LIF	Leukemia inhibitory factor	0.173065	0.193888	0.0631916	0.628517
PDCD1LG2	PD-L2	Programmed cell death 1 ligand 2	0.0757708	0.578876	0.0629292	0.63586
TNFSF11	TRANCE	TNF-related activation-induced cytokine	-0.0173506	0.897143	0.0623142	0.633301
FCGR2B	IgG Fc receptor II-b	Low affinity immunoglobulin gamma Fc region receptor II-b	0.183312	0.176268	0.0573592	0.666095
IL4R	IL-4RA	Interleukin-4 receptor subunit alpha	0.0185118	0.892282	0.0568764	0.668742
CD163	CD163	Scavenger receptor cysteine-rich type 1 protein M130	-0.0239322	0.859739	0.0558819	0.671503
CCL15	CCL15	C-C motif chemokine 15	0.165792	0.217755	0.0547978	0.677523
FGF23	FGF-23	Fibroblast growth factor 23	0.168502	0.214454	0.0507344	0.702754
PRELP	PRELP	Prolargin	0.113018	0.406916	0.0502013	0.705734
TREML2	TLT-2	Trem-like transcript 2 protein	0.00488619	0.971224	0.050047	0.704134
MMP9	MMP-9	Matrix metalloproteinase-9	0.0735269	0.586748	0.049057	0.709726
F11R	JAM-A	Junctional adhesion molecule A	0.157215	0.242835	0.0474585	0.718786
NA	CD6	T cell surface glycoprotein CD6 isoform	-0.0440491	0.742666	0.0463109	0.723034
TNFRSF11A	TNFRSF11A	Tumor necrosis factor receptor superfamily member 11A	0.105973	0.436961	0.0462781	0.727803
TNFRSF11B	OPG	Osteoprotegerin	0.0808937	0.549717	0.0438401	0.739436
VSIG2	VSIG2	V-set and immunoglobulin domain-containing protein 2	0.124794	0.359459	0.0422377	0.750762
NOTCH3	Notch 3	Neurogenic locus notch homolog protein 3	0.105097	0.436542	0.0395545	0.764131
PGLYRP1	PGLYRP1	Peptidoglycan recognition protein 1	0.0364757	0.787642	0.0392377	0.765966
SLAMF7	SLAMF7	SLAM family member 7	0.067898	0.619036	0.0353878	0.790173
XCL1	XCL1	Lymphotactin	0.012822	0.925276	0.0281562	0.832352
CXCL8	IL-8	Interleukin-8	-0.0251596	0.851293	0.0264704	0.839527
CCL8	MCP-2	Monocyte chemotactic protein 2	-0.00214597	0.987244	0.0263705	0.840125
AGER	RAGE	Receptor for advanced glycosylation end products	-0.000857392	0.994996	0.026073	0.844596
AMBP	AMBP	Protein AMBP	-0.0194176	0.887045	0.0253672	0.848752
TNFRSF10C	TNFRSF10C	Tumor necrosis factor receptor superfamily member 10C	0.120138	0.373381	0.0240367	0.85535
S100A12	EN-RAGE	Protein S100-A12	0.0591311	0.659277	0.0235964	0.856755
IL2	IL-2	Interleukin-2	-0.0891684	0.505647	0.0235482	0.857045
SOD2	SOD2	Superoxide dismutase [Mn], mitochondrial	0.22053	0.102417	0.0223026	0.866847
PRSS8	PRSS8	Prostasin	0.00185554	0.989171	0.0215869	0.871083
MMP3	MMP-3	Matrix metalloproteinase-3	0.144937	0.282063	0.0205864	0.875935
SIRT2	SIRT2	SIR2-like protein 2	0.0520551	0.697962	0.020573	0.874951
MEPE	MEPE	Matrix extracellular phosphoglycoprotein	0.0195233	0.885385	0.0205153	0.87636
CXCL16	CXCL16	C-X-C motif chemokine 16	0.0285113	0.833255	0.0180509	0.891117
SLAMF1	SLAMF1	Signaling lymphocytic activation molecule	-0.0682178	0.610882	0.0158618	0.90343
CCL11	CCL11	Eotaxin-1	-0.00310416	0.98155	0.0150977	0.908061
HBEGF	HB-EGF	Proheparin-binding EGF-like growth factor	-0.0787057	0.564216	0.0135629	0.918793
LPL	LPL	Lipoprotein lipase	0.0991643	0.467143	0.0124235	0.925595
TGM2	TGM2	Protein-glutamine gamma-glutamyltransferase 2	0.0440679	0.74708	0.012174	0.927085
GDF2	GDF-2	Growth/differentiation factor 2	0.0393942	0.773146	0.011706	0.929881
PRTN3	PRTN3	Myeloblastin	0.0372399	0.7833	0.010778	0.934859
SPP1	OPN	Osteopontin	0.0691785	0.609121	0.00671873	0.959366
IL18R1	IL-18R1	Interleukin-18 receptor 1	-0.248482	0.0599986	0.00350587	0.978607
MMP7	MMP-7	Matrix metalloproteinase-7	0.133013	0.328432	0.00300565	0.981975
CEACAM8	CEACAM8	Carcinoembryonic antigenrelated cell adhesion molecule 8	0.109218	0.422969	-0.00389261	0.976657
AZU1	AZU1	Azurocidin	0.0543073	0.688255	-0.00905477	0.945257
IL10RA	IL-10RA	Interleukin-10 receptor subunit alpha	-0.101465	0.448527	-0.009995	0.939061
CCL28	CCL28	C-C motif chemokine 28	-0.0939134	0.483175	-0.0119476	0.927186
CDH5	CDH5	Cadherin-5	0.0327157	0.809097	-0.0151237	0.908691
PTX3	PTX3	Pentraxin-related protein PTX3	0.209368	0.121466	-0.0158492	0.905162
TGFB1	LAP TGF-beta-1	Latency-associated peptide transforming growth factor beta 1	-0.00732873	0.956457	-0.0161596	0.901626
MB	MB	Myoglobin	0.00111933	0.993407	-0.0169661	0.897624
FGF19	FGF-19	Fibroblast growth factor 19	0.13705	0.304952	-0.0204741	0.875547
CCL25	CCL25	C-C motif chemokine 25	-0.00697084	0.958582	-0.0214888	0.869432
TNFRSF14	TNFRSF14	Tumor necrosis factor receptor superfamily member 14	0.0351537	0.795169	-0.0216548	0.869552
IGFBP1	IGFBP-1	Insulin-like growth factor-binding protein 1	0.157481	0.24203	-0.0267107	0.83946
FABP4	FABP4	Fatty acid-binding protein, adipocyte	-0.111721	0.40802	-0.0291127	0.825241
IFNG	IFN-gamma	Interferon gamma	-0.00607796	0.963883	-0.0308302	0.813536
PECAM1	PECAM-1	Platelet endothelial cell adhesion molecule	0.106573	0.430091	-0.0318541	0.809081
LDLR	LDL receptor	Low-density lipoprotein receptor	-0.0951761	0.48128	-0.035275	0.789027
TSLP	TSLP	Thymic stromal lymphopoietin	-0.144176	0.280247	-0.0369884	0.77717
PCSK9	PCSK9	Proprotein convertase subtilisin/kexin type 9	0.0934131	0.489476	-0.0379487	0.773446
RARRES2	RARRES2	Retinoic acid receptor responder protein 2	-0.0769326	0.569489	-0.0385618	0.769886
CSF1	CSF-1	Macrophage colony-stimulating factor 1	-0.14371	0.281823	-0.0394694	0.762647
DLK1	DLK-1	Protein delta homolog 1	-0.12466	0.355525	-0.0424205	0.747589
FABP6	GT	Gastrotropin	0.099068	0.467578	-0.0479863	0.718166
ITGB1BP2	ITGB1BP2	Melusin	0.0482475	0.724003	-0.0482293	0.716798
KITLG	SCF	Stem cell factor	0.291161	0.029472	-0.0490304	0.712296
IL5	IL-5	Interleukin-5	-0.0203452	0.879512	-0.0519892	0.690691
LTA	TNFB	TNF-beta	-0.0923321	0.490605	-0.0534952	0.682201
IL7	IL-7	Interleukin-7	-0.177981	0.181335	-0.0543365	0.677476
GH1	GH	Growth hormone	-0.0406033	0.766378	-0.0549386	0.679405
MARCO	MARCO	Macrophage receptor MARCO	-0.0970537	0.476722	-0.0594205	0.654841
AGRP	AGRP	Agouti-related protein	0.153472	0.258779	-0.0597074	0.65328
IL20RA	IL-20RA	Interleukin-20 receptor subunit alpha	-0.173302	0.193269	-0.0645357	0.621216
CTRC	CTRC	Chymotrypsin C	-0.0830481	0.542849	-0.0646675	0.62654
IL2RB	IL-2RB	Interleukin-2 receptor subunit beta	-0.16439	0.217534	-0.0659539	0.613552
HGF	HGF	Hepatocyte growth factor	-0.0740389	0.58071	-0.066525	0.610477
CST5	CST5	Cystatin D	-0.0535936	0.689481	-0.0666518	0.609795
IL10RB	IL-10RB	Interleukin-10 receptor subunit beta	-0.190214	0.152663	-0.0670575	0.607616
TFF3	TFF3	Trefoil factor 3	-0.12586	0.350878	-0.0697198	0.596576
TNFRSF13B	TNFRSF13B	Tumor necrosis factor receptor superfamily member 13B	0.0181803	0.8942	-0.0775579	0.559309
DECR1	DECR1	2,4-dienoyl-CoA reductase, mitochondrial	0.112669	0.408376	-0.079025	0.551879
MPO	MPO	Myeloperoxidase	0.020579	0.879233	-0.0793148	0.54691
TEK	TIE2	Angiopoietin-1 receptor	-0.00170964	0.990023	-0.0820079	0.536919
NA	FGF-5	Fibroblast growth factor 5	-0.163047	0.221368	-0.0865609	0.507124
REN	REN	Renin	-0.0141622	0.917491	-0.087836	0.508275
NRTN	NRTN	Neurturin	-0.125337	0.34852	-0.0895919	0.492308
CTSD	CTSD	Cathepsin D	-0.139894	0.299322	-0.090569	0.491325
IL10	IL-10	Interleukin-10	-0.0490321	0.714732	-0.0919615	0.480885
THPO	THPO	Thrombopoietin	-0.0432255	0.751758	-0.0939195	0.479231
CCL3	CCL3	C-C motif chemokine 3	-0.153624	0.258303	-0.0969938	0.464896
CD274	PD-L1	Programmed cell death 1 ligand 1	-0.283051	0.0313213	-0.0981418	0.451766
FIGF	VEGF-D	Vascular endothelial growth factor D	-0.12292	0.366773	-0.0994902	0.453429
MERTK	MERTK	Tyrosine-protein kinase Mer	-0.0683403	0.616749	-0.103954	0.433316
LEP	LEP	Leptin	-0.215509	0.110678	-0.108259	0.414408
CCL16	CCL16	C-C motif chemokine 16	-0.0217568	0.872377	-0.10985	0.403422
CCL24	CCL24	C-C motif chemokine 24	-0.00546245	0.967832	-0.109995	0.402798
OSM	OSM	Oncostatin-M	-0.045778	0.732934	-0.110791	0.395313
DNER	DNER	Delta and Notch-like epidermal growth factor-related receptor	-0.135601	0.310144	-0.110978	0.394507
TFRC	TR	Transferrin receptor protein 1	0.0272161	0.840728	-0.118135	0.368665
CD40	CD40	CD40L receptor	-0.11558	0.387606	-0.118191	0.364306
CHIT1	CHIT1	Chitotriosidase-1	0.0406393	0.764065	-0.123317	0.347882
DKK1	Dkk-1	Dickkopf-related protein 1	-0.14202	0.296431	-0.125988	0.341693
IL4	IL-4	Interleukin-4	-0.117875	0.378187	-0.128555	0.323456
TNFSF12	TWEAK	Tumor necrosis factor (Ligand) superfamily, member 12	-0.1809	0.174164	-0.129544	0.319718
ADAMTS13	ADAM-TS13	A disintegrin and metalloproteinase with thrombospondin motifs 13	-0.0787289	0.564101	-0.135666	0.305588
VEGFA	VEGF-A	Vascular endothelial growth factor A	-0.228824	0.0840342	-0.139218	0.284595
SFTPD	PSP-D	Pulmonary surfactant-associated protein D	-0.245679	0.0654625	-0.149402	0.254568
TNFSF10	TRAIL	TNF-related apoptosis-inducing ligand	-0.0996581	0.456691	-0.149978	0.248635
STK4	STK4	Serine/threonine-protein kinase 4	0.044129	0.74674	-0.151098	0.25331
IL27,EBI3	IL-27	Interleukin-27	-0.0864503	0.526386	-0.153462	0.245874
CD244	CD244	Natural killer cell receptor 2B4	-0.187508	0.158696	-0.155173	0.232431
CD40LG	CD40-L	CD40 ligand	-0.11156	0.413033	-0.155985	0.238102
PON3	PON3	Paraoxonase (PON 3)	-0.0896081	0.507411	-0.15844	0.226621
SORT1	SORT1	Sortilin	-0.0900858	0.509074	-0.159468	0.227653
MMP1	MMP-1	Matrix metalloproteinase-1	-0.324472	0.012957	-0.164799	0.204373
CXCL5	CXCL5	C-X-C motif chemokine 5	-0.236935	0.0733329	-0.165841	0.201486
COL1A1	COL1A1	Collagen alpha-1(I) chain	-0.0296188	0.826875	-0.166665	0.203108
NTF3	NT-3	Neurotrophin-3	-0.139554	0.296118	-0.167261	0.197599
EGFR	EGFR	Epidermal growth factor receptor	-0.113483	0.40062	-0.171835	0.189244
CPB1	CPB1	Carboxypeptidase B	0.00151041	0.991103	-0.172889	0.186503
LIFR	LIF-R	Leukemia inhibitory factor receptor	-0.168145	0.207062	-0.180166	0.164701
TIMP4	TIMP4	Metalloproteinase inhibitor 4	-0.00698411	0.958878	-0.184164	0.158952
ACE2	ACE2	Angiotensin-converting enzyme 2	-0.183289	0.176324	-0.187036	0.156056
FST	FS	Follistatin	-0.204757	0.130079	-0.190713	0.147933
TNFSF14	TNFSF14	Tumor necrosis factor ligand superfamily member 14	-0.127903	0.33866	-0.192309	0.137596
CXCL11	CXCL11	C-X-C motif chemokine 11	-0.221903	0.0941077	-0.193618	0.134887
TNF	TNF	Tumor necrosis factor	-0.158836	0.23369	-0.195239	0.131588
ARTN	ARTN	Artemin	-0.266307	0.0433178	-0.196297	0.129467
SCGB3A2	SCGB3A2	Secretoglobin family 3A member 2	-0.00134762	0.992062	-0.196396	0.13259
CD84	CD84	SLAM family member 5	-0.0796772	0.559401	-0.199894	0.129033
TGFA	TGF-alpha	Transforming growth factor alpha	-0.122461	0.359778	-0.20351	0.115698
SRC	SRC	Proto-oncogene tyrosine-protein kinase Src	-0.0612399	0.653892	-0.221059	0.0924637
IDUA	IDUA	Alpha-L-iduronidase	-0.278211	0.0378787	-0.233506	0.0750903
CXCL1	CXCL1	C-X-C motif chemokine 1	-0.0550556	0.68694	-0.233973	0.0744924
CPA1	CPA1	Carboxypeptidase A1	-0.0496201	0.713955	-0.239342	0.065504
AXIN1	AXIN1	Axin-1	-0.157084	0.238956	-0.250299	0.0517091
CXCL6	CXCL6	C-X-C motif chemokine 6	-0.195379	0.141622	-0.261464	0.0418096
CX3CL1	CX3CL1	Fractalkine	-0.278187	0.0344791	-0.291088	0.0228479
SULT1A1	ST1A1	Sulfotransferase 1A1	-0.254217	0.0541445	-0.378144	0.0026582
