# Supplementary material for: The atopic dermatitis blood signature is characterized by increases in inflammatory and cardiovascular risk proteins
Source: Sci Rep. 2017 Aug 18;7:8707. doi: 10.1038/s41598-017-09207-z (PMC5562859; doi:10.1038/s41598-017-09207-z)
Supplement: Supplementary file 6 — Supplementary Table S5 [file 41598_2017_9207_MOESM6_ESM.xls]

## Sheet: AD vs healthy control UP
Term ID	Term Name	# of gene annotated	Z-score	P-value	FDR	# of genes overlapped	Genes
KEGG_CYTOKINE_CYTOKINE_RECEPTOR_INTERACTION	Cytokine-cytokine receptor interaction	266	27.1	4.7e-44	2.8e-42	36	TNFRSF9, IFNG, CD40, CD40LG, IL10, CCL11, CCL4, IL12B, IL13, LTA, CSF1, VEGFA, IL10RB, IL18R1, IL2RA, IL2RB, IL7, HGF, TNFSF11, CCL28, CCL8, CCL13, CCL17, CCL20, CCL25, CXCL6, CXCL11, CXCL5, CX3CL1, CXCL10, CXCL9, IL15RA, TNFSF14, IL20, FLT3LG, LIFR
REACTOME_CHEMOKINE_RECEPTORS_BIND_CHEMOKINES	Chemokine receptors bind chemokines	56	19.8	7.8e-18	9.4e-17	12	CCL11, CCL4, CCL28, CCL17, CCL20, CCL25, CXCL6, CXCL11, CXCL5, CX3CL1, CXCL10, CXCL9
KEGG_CHEMOKINE_SIGNALING_PATHWAY	Chemokine signaling pathway	190	12.8	1.8e-14	1.8e-13	15	IKBKG, CCL11, CCL4, CCL28, CCL8, CCL13, CCL17, CCL20, CCL25, CXCL6, CXCL11, CXCL5, CX3CL1, CXCL10, CXCL9
BIOCARTA_INFLAM_PATHWAY	Cytokines and Inflammatory Response	29	16.1	5.5e-12	4.7e-11	7	IFNG, IL10, IL12B, IL13, LTA, CSF1, IL7
BIOCARTA_TH1TH2_PATHWAY	Th1/Th2 Differentiation	19	17.1	1.2e-11	9.2e-11	6	IFNG, CD40, CD40LG, IL12B, IL18R1, IL2RA
BIOCARTA_CYTOKINE_PATHWAY	Cytokine Network	21	16.2	2.8e-11	1.9e-10	6	IFNG, IL10, IL16, IL12B, IL13, LTA
BIOCARTA_DC_PATHWAY	Dendritic cells in regulating TH1 and TH2 Development	22	15.9	4.1e-11	2.4e-10	6	IFNG, CD40, IL10, IL12B, IL13, CD5
KEGG_JAK_STAT_SIGNALING_PATHWAY	Jak-STAT signaling pathway	155	10.3	1.4e-10	6.9e-10	11	IFNG, IL10, IL12B, IL13, IL10RB, IL2RA, IL2RB, IL7, IL15RA, IL20, LIFR
KEGG_ASTHMA	Asthma	30	11.1	2.4e-08	9.7e-08	5	CD40, CD40LG, IL10, CCL11, IL13
KEGG_TOLL_LIKE_RECEPTOR_SIGNALING_PATHWAY	Toll-like receptor signaling pathway	102	8.02	2e-07	6.2e-07	7	IKBKG, CD40, CCL4, IL12B, CXCL11, CXCL10, CXCL9
PID_IL12_STAT4_PATHWAY	IL12 signaling mediated by STAT4	33	8.38	1.7e-06	4.6e-06	4	IFNG, IL13, IL18R1, IL2RA
BIOCARTA_CD40_PATHWAY	CD40L Signaling Pathway	15	9.51	1.8e-06	4.7e-06	3	IKBKG, CD40, CD40LG
PID_IL4_2PATHWAY	IL4-mediated signaling events	65	7.24	2.9e-06	6.6e-06	5	CD40LG, IL10, CCL11, LTA, CCL17
PID_IL23_PATHWAY	IL23-mediated signaling events	37	7.86	3e-06	6.7e-06	4	IFNG, IL12B, IL18R1, CXCL9
PID_CXCR3_PATHWAY	CXCR3-mediated signaling events	43	7.22	6.5e-06	1.4e-05	4	CCL11, CXCL11, CXCL10, CXCL9
KEGG_HEMATOPOIETIC_CELL_LINEAGE	Hematopoietic cell lineage	87	6.08	1.6e-05	3.1e-05	5	CD5, CSF1, IL2RA, IL7, FLT3LG
PID_IL2_STAT5_PATHWAY	IL2 signaling events mediated by STAT5	30	6.51	3.4e-05	6.1e-05	3	LTA, IL2RA, IL2RB
KEGG_NOD_LIKE_RECEPTOR_SIGNALING_PATHWAY	NOD-like receptor signaling pathway	62	5.83	4e-05	7e-05	4	IKBKG, CCL11, CCL8, CCL13
REACTOME_SIGNALING_BY_ILS	Signaling by Interleukins	106	5.37	4.8e-05	8.3e-05	5	IKBKG, IL2RA, IL2RB, IL7, HGF
PID_CD8_TCR_DOWNSTREAM_PATHWAY	Downstream signaling in naive CD8+ T cells	65	5.67	5e-05	8.3e-05	4	TNFRSF9, IFNG, IL2RA, IL2RB
KEGG_T_CELL_RECEPTOR_SIGNALING_PATHWAY	T cell receptor signaling pathway	108	4.08	0.00055	0.00075	4	IFNG, IKBKG, CD40LG, IL10
REACTOME_CYTOKINE_SIGNALING_IN_IMMUNE_SYSTEM	Cytokine Signaling in Immune system	268	3.39	0.0013	0.0016	6	IFNG, IKBKG, IL2RA, IL2RB, IL7, HGF
REACTOME_IMMUNE_SYSTEM	Immune System	912	1.9	0.024	0.026	10	IFNG, IKBKG, CD40, CD40LG, IL2RA, IL2RB, IL7, HGF, S100A12, BLMH

## Sheet: Psoriasis vs healthy control UP
Term ID	Term Name	# of gene annotated	Z-score	P-value	FDR	# of genes overlapped	Genes
KEGG_CYTOKINE_CYTOKINE_RECEPTOR_INTERACTION	Cytokine-cytokine receptor interaction	266	13.3	5.5e-16	3.1e-14	17	IFNG, FAS, CCL2, TNFRSF1A, IL17A, LTA, IL6, TNFRSF10B, TNFRSF10A, TNFRSF1B, IL2RA, TNFRSF13B, CCL20, CCL24, CXCL9, IL20, TNFRSF14
BIOCARTA_CYTOKINE_PATHWAY	Cytokine Network	21	14.6	8.7e-10	9.9e-09	5	IFNG, IL16, IL17A, LTA, IL6
PID_IL23_PATHWAY	IL23-mediated signaling events	37	10.8	3.5e-08	2.8e-07	5	IFNG, CCL2, IL17A, IL6, CXCL9
PID_HIF1_TFPATHWAY	HIF-1-alpha transcription factor network	66	6.17	2.5e-05	7.9e-05	4	ITGB2, TFRC, IGFBP1, TFF3
PID_AMB2_NEUTROPHILS_PATHWAY	amb2 Integrin signaling	41	5.96	6.3e-05	0.00016	3	PLAT, ITGB2, IL6
KEGG_NATURAL_KILLER_CELL_MEDIATED_CYTOTOXICITY	Natural killer cell mediated cytotoxicity	137	5.03	8.3e-05	0.00018	5	IFNG, FAS, ITGB2, TNFRSF10B, TNFRSF10A
KEGG_HEMATOPOIETIC_CELL_LINEAGE	Hematopoietic cell lineage	87	5.22	9.4e-05	0.0002	4	IL6, ANPEP, IL2RA, TFRC
PID_CERAMIDE_PATHWAY	Ceramide signaling pathway	48	5.44	0.00012	0.00023	3	CASP8, TNFRSF1A, CTSD
REACTOME_CHEMOKINE_RECEPTORS_BIND_CHEMOKINES	Chemokine receptors bind chemokines	56	4.96	0.00022	0.0004	3	CCL2, CCL20, CXCL9
KEGG_NOD_LIKE_RECEPTOR_SIGNALING_PATHWAY	NOD-like receptor signaling pathway	62	4.66	0.00032	0.00054	3	CASP8, CCL2, IL6
REACTOME_IMMUNE_SYSTEM	Immune System	912	3.41	0.00074	0.0012	12	IFNG, ITGB2, CASP8, IL6, IL1RN, IL2RA, CTSD, CTSL, PDCD1LG2, TNFRSF14, LGALS3, BLMH
KEGG_JAK_STAT_SIGNALING_PATHWAY	Jak-STAT signaling pathway	155	3.52	0.0014	0.002	4	IFNG, IL6, IL2RA, IL20
KEGG_TOLL_LIKE_RECEPTOR_SIGNALING_PATHWAY	Toll-like receptor signaling pathway	102	3.35	0.0021	0.003	3	CASP8, IL6, CXCL9
REACTOME_SIGNALING_BY_ILS	Signaling by Interleukins	106	3.26	0.0024	0.0034	3	IL6, IL1RN, IL2RA
KEGG_CHEMOKINE_SIGNALING_PATHWAY	Chemokine signaling pathway	190	3	0.0033	0.0045	4	CCL2, CCL20, CCL24, CXCL9
REACTOME_CYTOKINE_SIGNALING_IN_IMMUNE_SYSTEM	Cytokine Signaling in Immune system	268	2.18	0.014	0.016	4	IFNG, IL6, IL1RN, IL2RA
REACTOME_INNATE_IMMUNE_SYSTEM	Innate Immune System	272	1.3	0.057	0.062	3	CASP8, CTSL, LGALS3
