# Supplementary material for: The atopic dermatitis blood signature is characterized by increases in inflammatory and cardiovascular risk proteins
Source: Sci Rep. 2017 Aug 18;7:8707. doi: 10.1038/s41598-017-09207-z (PMC5562859; doi:10.1038/s41598-017-09207-z)
Supplement: Supplementary file 7 — Supplementary Table S6 [file 41598_2017_9207_MOESM7_ESM.xls]

## Sheet: INF panel
IL-8	VEGF-A	MCP-3	CDCP1	CD244	IL-7	LAP TGF-beta-1	IL-17C	IL-17A	CXCL11	AXIN1	TRAIL	IL-20RA	CXCL9	CST5	IL-2RB	OSM	IL-2	TSLP	CCL4	CD6	SLAMF1	TGF-alpha	MCP-4	CCL11	TNFSF14	IL-10RA	FGF-5	MMP-1	LIF-R	IL-15RA	IL-10RB	IL-18R1	PD-L1	CXCL5	TRANCE	HGF	IL-12B	IL-24	IL-13	ARTN	MMP-10	IL-10	TNF	CCL23	CD5	Flt3L	CXCL6	CXCL10	4E-BP1
9.22647	12.4126	4.47118	4.53451	7.02445	5.53807	9.50741	3.65736	2.00238	10.3549	2.83425	9.54622	2.04444	7.65269	8.66822	1.9085	5.85579	2.41047	2.14245	8.70611	4.7308	3.90799	4.84997	6.2443	9.53779	4.29511	2.74754	3.09118	4.61099	3.75217	2.73847	7.51936	7.6453	3.36398	14.5981	4.09086	9.03551	4.81022	2.03937	1.47528	0.735001	8.07511	4.43937	1.82152	10.3598	4.93797	11.3236	11.0766	9.03107	8.56293
9.34018	13.1367	4.46708	4.56974	7.00486	5.87624	9.49137	5.42073	1.65945	10.399	3.21166	10.3732	2.04444	7.36806	9.21344	2.1455	6.62395	2.41047	2.14245	8.17612	4.75669	4.55385	5.36295	7.20665	9.66184	5.1792	3.71709	3.03768	3.07136	3.74731	2.98304	7.17916	8.02124	3.36398	14.5708	5.83258	9.0215	5.61854	2.03937	1.47528	0.735001	8.25981	4.38046	1.82152	10.1824	5.05697	10.5864	11.3133	8.80456	5.63788
9.33889	12.7949	4.58669	4.81854	7.03098	5.81762	9.28614	5.27508	2.06966	10.2944	3.04837	10.4559	2.11511	7.36245	9.28856	2.19038	6.68585	2.41047	2.15302	8.19089	4.94053	4.27192	5.47344	7.62448	9.50773	5.04664	4.16444	2.88214	2.98097	3.81929	2.96689	7.51251	7.80967	3.51857	14.5768	5.43788	8.75043	5.38657	1.99695	1.31315	0.674043	8.11938	4.16265	1.82152	9.83297	5.08785	10.3551	11.2128	8.50464	5.32921
8.69933	12.9105	4.68418	4.52282	7.19125	7.41234	9.26001	5.00268	1.60634	8.79661	3.02942	10.6	2.04444	7.35472	8.95133	2.14316	6.15865	2.41047	2.14245	8.15599	4.51743	4.19594	5.47718	6.30435	9.27387	4.87711	2.7164	3.12278	1.97785	4.08371	2.79517	7.40126	7.34955	3.36398	14.5451	5.70924	8.7592	4.94679	2.03937	1.85684	0.735001	7.34996	4.01034	1.82152	10.6093	4.95864	11.3861	9.66126	7.95889	5.96385
9.2258	13.0196	6.20935	5.19642	7.4886	5.93754	9.38383	4.62483	2.21766	10.0105	2.96147	10.3655	2.04444	8.47311	8.82938	1.95885	6.0965	2.41047	2.14245	9.71208	5.46426	4.33572	4.92453	6.07168	9.53953	5.0623	2.7164	3.32094	4.10843	3.64458	3.38966	7.96488	8.46831	3.44774	14.4088	6.15782	9.18102	6.1334	2.03937	1.65078	0.735001	8.444	4.73971	1.82152	11.5046	5.77399	11.369	9.48952	10.2	6.51769
9.38944	13.0537	6.25024	5.13915	7.53983	5.67636	9.18209	4.61723	1.92024	10.0559	3.21901	10.3731	2.05494	8.44144	8.9488	2.05896	6.1833	2.41047	2.15302	9.90989	5.61269	4.60576	4.98179	6.19717	9.60368	5.27481	2.7483	3.30085	4.27357	3.43371	3.25141	7.98195	8.60732	3.80746	14.5061	6.33145	9.18361	6.09575	1.97994	1.98941	0.852628	8.62058	5.03244	1.82152	11.6418	5.97239	11.4619	9.54254	10.3808	6.73585
8.79527	12.8338	4.03728	4.93228	6.97547	6.24698	8.8641	3.30565	3.21197	9.40166	2.96808	10.1414	2.04444	7.98832	8.46916	2.22888	4.81486	2.41047	2.56571	7.18101	4.53098	4.47005	4.41508	5.84532	8.74373	4.05124	4.79272	3.37689	2.04239	3.58029	3.16472	7.282	7.67735	3.36398	14.0585	4.36602	8.65639	5.439	2.13839	1.47528	0.735001	7.47992	4.26107	1.82152	10.3923	4.91911	11.1677	9.19226	9.41976	8.15621
9.51445	12.5618	5.79961	5.60745	7.05347	6.55139	9.52388	4.24398	2.36436	9.24665	2.84028	10.2154	2.04444	8.52022	8.63627	2.33064	5.81654	2.41047	2.14245	7.77634	4.77574	4.11908	3.71996	6.91681	9.53166	4.67089	2.88929	2.90119	2.49572	3.56429	3.09914	7.63609	9.38733	3.36398	12.8563	6.93319	8.82873	6.35893	2.03937	1.68009	0.735001	8.20643	4.50642	1.82152	11.1964	5.44109	10.9806	9.86308	10.4239	6.02322
9.66339	12.5183	5.84539	5.63244	7.07344	6.23168	9.48723	4.28212	2.24682	9.2294	2.80575	10.2761	2.01891	8.57524	8.74494	2.12913	5.75286	2.41047	2.15302	7.85892	4.93387	4.25816	3.77203	6.97293	9.57736	4.6173	2.96018	2.93015	2.3755	3.52546	3.21236	7.66391	9.54736	3.3516	12.7339	7.02191	8.78903	6.35471	2.20805	1.84591	0.644894	8.3803	4.55859	1.82152	11.2664	5.61336	11.0837	9.99245	10.5351	6.19855
9.31585	13.2329	3.82587	4.71678	6.96907	5.48629	9.39347	4.08785	2.52994	9.97151	3.9298	10.437	2.04444	8.36692	8.88191	2.15719	6.51956	2.41047	2.14245	8.24078	5.7925	4.5661	4.87554	5.97442	9.54164	6.0908	2.83377	3.23911	2.37519	3.51832	3.14614	7.50902	8.28778	3.36398	11.7401	6.597	9.20868	5.78633	2.03937	1.62717	0.788381	7.8579	4.93664	1.82152	11.2484	5.69856	11.5831	8.3055	9.10671	6.84986
8.76148	13.3843	3.89093	4.49676	7.04276	5.62231	9.34046	4.98652	1.88364	8.13255	3.84022	9.47396	2.31986	7.4306	7.63729	2.44584	6.15747	2.41047	2.14245	7.97224	5.2241	4.00439	4.79543	5.02268	8.90632	5.84673	2.7164	3.01307	1.92751	3.36168	3.11758	7.40521	7.96912	3.53384	13.1921	5.09206	8.64333	5.38928	2.03937	1.832	0.735001	7.37325	4.25938	1.82152	10.1817	5.04186	10.5488	8.87001	8.56716	9.60848
8.71554	12.0363	3.4208	3.87266	6.89115	5.87418	8.85842	3.23745	2.3177	9.96939	2.82005	9.95281	2.04444	7.47296	7.67231	2.22728	6.42978	2.41047	2.14245	7.04539	4.31912	4.27435	4.79338	4.25714	9.26962	4.47561	3.24719	2.87942	4.34906	3.27906	2.81819	7.44173	7.71499	3.36398	14.4619	5.42631	8.68313	5.63945	2.12499	1.47528	0.942021	6.89889	4.71676	1.82354	10.9602	5.39109	9.7503	10.0686	8.48926	5.22399
9.90144	14.2524	4.67791	5.59072	7.61725	6.2633	9.53591	3.16594	1.95238	11.0865	4.32569	10.708	2.04444	9.38771	8.58851	2.26514	7.44004	2.41047	2.14245	8.82199	5.38659	4.66149	5.72951	6.86463	10.4753	7.21366	2.74288	3.6653	3.76032	4.15739	3.35536	7.85751	8.67546	3.43522	14.2429	6.33338	9.71549	6.39956	2.03937	1.62115	0.99897	8.68642	5.37299	2.20535	11.5612	6.11272	10.9535	10.2548	10.8118	5.45244
8.64904	12.8366	5.17543	5.33371	6.72791	5.22182	9.25665	4.17384	1.68308	10.5643	3.58022	10.4916	2.04444	8.06602	8.62974	2.22716	6.20335	2.41047	2.16185	8.59455	4.37857	4.79194	4.83207	7.2045	10.0907	5.45697	2.7164	2.78362	3.29671	3.45887	3.18531	7.92655	8.2656	3.80336	13.884	6.52605	8.9799	5.45299	2.29867	1.61331	0.797539	7.55837	4.56425	1.82152	10.6128	5.14814	11.6952	9.1397	9.94574	5.98724
8.67185	12.3214	3.29981	4.36867	7.1985	5.29295	9.2443	3.4873	1.84634	10.2071	3.97565	10.5319	2.04444	7.57812	8.70608	1.9085	6.42966	2.41047	2.14245	7.53168	4.80997	3.66623	5.36689	5.95486	9.5196	5.00885	2.84782	3.09018	3.31165	3.30423	3.1548	7.80582	8.48154	3.5826	14.7685	6.39021	8.58799	4.54737	2.03937	1.47528	0.751114	7.3945	4.00548	1.82152	10.2483	5.35371	10.1817	11.1022	8.95924	10.9506
8.75499	12.7314	5.83379	4.33491	7.34246	5.73415	9.57316	3.61111	2.57448	9.43396	3.92773	10.4782	2.71632	7.77985	8.3728	2.21241	6.33414	2.41047	2.37919	8.306	5.25911	4.5832	4.87071	6.29422	9.14835	6.20392	3.20809	3.03569	3.70234	3.32312	3.22734	7.96282	8.23001	3.70011	12.714	7.36041	9.16835	5.93197	2.90266	1.78212	0.735001	8.05369	4.63611	1.82368	10.8901	5.925	10.5031	9.61262	9.08782	6.36278
9.08464	13.4671	4.89844	4.72776	6.98513	5.72303	9.5202	3.27104	1.86967	9.54832	3.7316	10.5543	2.04444	8.61579	7.70791	3.28651	6.48861	2.41047	2.31558	7.42118	3.76566	4.48106	4.95619	6.2494	9.62084	5.56956	2.7164	3.34596	4.39068	3.6417	3.17386	7.64007	8.2679	3.36398	13.5133	5.79728	9.24121	7.73154	2.03937	1.47528	0.735001	6.98816	3.96166	3.03998	11.0928	4.94561	10.4454	9.5812	9.88365	6.17593
9.25057	13.786	5.22372	4.48986	7.42542	6.28519	10.1047	4.14915	1.90364	9.56504	4.40267	10.5785	2.85908	7.71464	8.812	2.98831	8.01071	2.41047	2.7252	8.41013	5.4439	5.03463	6.77361	7.56716	9.65906	6.9747	3.16491	3.7121	1.61298	3.86034	3.5699	7.17161	7.8844	3.79359	13.882	6.36457	10.0331	6.53292	2.03937	1.82187	0.936281	8.43239	4.51575	2.04025	12.0122	6.19189	11.3096	10.0044	9.50472	9.11719
8.9442	12.9917	4.19363	4.56715	6.95759	6.11932	9.52946	3.57523	2.24154	9.56161	3.39181	10.5597	2.08478	8.02711	8.5292	2.65655	5.07457	2.41047	3.04413	8.16183	4.904	4.51539	3.60884	5.53338	9.55268	4.13749	3.48042	3.53379	4.24076	3.96578	3.48794	7.4596	8.6535	3.7898	13.3549	5.52667	8.41628	5.26927	2.63695	1.73106	0.93508	7.69813	4.58158	3.14745	11.0761	5.15267	10.9368	9.61692	9.78306	5.68282
8.42021	12.8183	3.96706	5.04439	7.11534	4.85787	9.02478	3.94363	1.52798	9.49416	4.04337	10.1607	2.04444	9.42316	8.35319	1.9085	6.11951	2.41047	2.14245	8.54266	4.98883	3.85762	4.28875	4.88425	9.2007	5.14687	2.7164	3.17621	3.05007	3.51822	3.40428	7.58693	8.00846	3.36398	11.5663	5.07242	8.43293	6.04182	2.03937	1.47528	0.735001	8.39638	5.3781	1.82152	10.859	5.32035	10.3864	7.79257	10.4528	5.64074
8.94546	12.3278	8.60573	4.90371	7.03584	5.71508	9.20703	3.74538	1.85282	8.06263	3.51354	10.2999	2.33439	7.76559	8.47476	2.3138	5.47849	2.41047	2.14245	7.23875	5.14029	4.26648	4.26344	6.72969	8.87604	4.69654	2.7164	3.27483	2.75204	3.64756	3.28245	7.58903	8.36833	3.36398	13.173	6.89409	8.48529	5.68735	2.28687	1.9894	0.735001	7.46337	4.6959	1.82152	11.063	5.47542	10.814	9.15905	9.58651	11.2758
8.70135	12.3138	4.72509	5.09658	7.18179	5.55395	9.5646	4.13074	1.78287	9.10644	3.62378	10.1797	2.04444	7.6538	8.28916	1.94214	5.73571	2.41047	2.14245	7.99852	4.55002	4.48856	3.85475	5.09876	9.74469	5.25737	2.7164	3.26738	2.6976	3.91477	2.91327	8.0159	8.45298	3.39403	12.8778	4.82433	9.34175	5.87879	2.03937	1.47528	0.735001	7.5423	4.88243	3.67557	11.141	5.01189	10.9821	9.23322	8.80689	4.62133
11.7212	13.6878	4.93523	4.97238	7.30339	5.98469	9.55485	2.94237	1.86633	9.6246	5.02871	9.44643	2.04444	8.9886	8.22331	2.33036	8.49007	2.41047	2.14245	9.11426	4.78959	4.4314	6.29525	7.22819	8.23461	7.57462	2.7164	3.33689	3.35637	3.81242	3.13164	7.92296	8.61446	3.36398	14.5779	7.03955	10.1265	5.41894	2.03937	1.55972	0.735001	7.60936	4.67642	1.82152	10.9051	5.43088	11.0574	9.88356	9.45417	5.82279
11.423	14.1355	7.11512	5.83682	8.12409	6.53378	9.39401	3.40005	1.94235	12.3108	5.02998	10.5943	2.04444	8.95354	10.2801	2.35887	6.94188	2.41047	2.14245	9.32846	5.71866	5.56046	5.7028	8.19457	9.19298	6.65273	2.94346	3.14779	2.71036	4.26265	3.37418	8.32427	9.21661	3.64623	14.4794	6.18364	9.8022	6.29034	2.09614	1.64282	0.735001	9.87859	4.87874	2.21195	10.9389	6.78252	11.4178	11.7904	10.7643	8.2745
9.2205	13.3971	4.30629	5.2742	7.09814	5.42697	8.16585	2.93055	1.38189	9.60551	3.645	9.6545	2.04444	6.63062	8.4785	1.9085	6.59037	2.41047	2.14245	8.33408	4.19076	4.25002	4.75892	5.65051	8.3589	5.82364	2.7164	2.6652	1.83688	3.35808	2.95797	6.88893	8.31631	3.36398	14.7364	4.72841	8.93276	4.39741	2.03937	1.47528	0.735001	6.72256	3.7737	1.82152	9.30563	4.35396	10.8652	10.4374	8.69926	4.10512
8.15932	13.2134	3.22135	5.03659	7.56159	5.75639	9.1207	3.49085	2.40014	11.1656	3.63983	9.84003	2.04444	8.02592	8.15156	2.06013	5.6528	2.41047	3.19609	7.76682	5.81227	4.58228	4.67236	5.11719	9.30276	5.30931	2.87628	2.87632	1.82623	4.13777	2.84415	7.69916	8.64125	3.83401	14.814	5.42771	9.08077	5.77972	2.03937	2.24649	1.08295	7.7459	4.6803	1.9483	10.5299	5.77242	10.2567	10.5738	9.36905	11.1851
8.89215	12.3731	3.31502	3.99896	6.91198	5.90576	9.39635	3.38661	1.95468	9.11239	3.00189	10.391	2.04444	7.43595	8.52877	2.00391	5.09374	2.41047	2.14245	8.00505	5.104	4.49154	3.83752	6.04204	9.15614	4.57855	2.7164	3.32318	3.37256	3.65179	3.09346	7.85204	8.22923	3.36398	13.6929	6.14788	9.0773	6.03378	2.03937	1.47528	0.735001	7.33295	5.53035	1.82152	10.9322	5.35711	10.803	9.87104	8.18493	6.32981
9.57182	14.4728	4.19893	4.77605	8.06385	6.8476	9.9641	3.98702	1.63451	10.5658	3.21821	10.4083	2.06158	8.53002	9.40129	2.35478	5.72861	2.47406	2.14245	8.78763	5.50454	4.60184	4.91988	4.52152	9.42816	5.45547	3.28946	3.61208	3.99626	3.74053	3.34498	8.32102	8.98207	3.82623	13.2239	5.80559	9.12853	5.87467	2.03937	1.47528	0.899522	8.19383	5.17855	1.82152	11.6519	5.55896	10.5136	9.60859	10.2413	6.27856
10.144	14.3762	5.6815	5.38179	7.14978	6.48127	9.76409	3.71709	2.11485	9.04559	3.67094	10.5832	2.40143	7.39895	8.53539	2.82737	7.77709	2.41047	2.34157	8.50784	5.06213	8.28328	6.47748	6.7018	10.8509	6.41728	3.10418	3.80295	3.16056	4.41209	3.2012	8.58765	8.78463	4.29147	14.8949	5.84174	9.83412	4.0951	2.32456	1.69229	1.15571	8.93397	5.65899	2.08946	10.9445	5.66277	12.5974	10.2038	8.61627	6.03723
9.61572	14.0768	6.45062	6.66133	8.19304	6.82729	9.79959	5.00987	2.83494	11.1589	3.30285	10.1819	2.21893	9.20442	9.15145	2.99373	5.70958	2.8167	2.48078	8.66407	5.85649	6.023	3.95972	8.39098	10.6036	4.71099	3.45635	4.16311	2.58247	4.67259	3.66739	8.63141	9.06861	4.00116	14.8696	5.76616	9.41728	7.29257	2.37627	2.18229	0.884216	8.70987	5.75138	2.14143	11.852	6.42856	11.2624	9.7039	11.0365	7.74431
9.78192	14.1074	4.14288	4.92465	8.2707	7.44481	10.1805	4.23668	2.87367	10.6729	4.60568	11.1125	2.81369	9.10944	8.99411	3.01863	6.67322	2.55198	2.73809	8.02152	5.47255	5.30896	5.3554	6.73852	9.82847	6.71724	3.66003	3.93367	3.10781	4.76958	3.8802	9.25918	8.03248	4.0526	13.6707	6.90897	9.5333	6.6876	3.04427	1.91164	1.35418	8.90317	5.20238	2.69071	12.2459	6.73487	11.7044	10.7968	10.4731	6.58833
7.524	12.5596	3.29942	4.29503	6.91521	4.83014	8.6353	3.28662	1.48721	9.35741	3.34115	9.99358	2.04444	7.15064	8.41561	1.96978	4.12525	2.41047	2.14245	7.12527	4.63247	3.31246	3.10811	4.94148	8.81168	3.7355	2.7164	2.68247	3.14088	3.28882	2.72844	7.52358	7.63115	3.36398	14.4195	5.02003	8.21196	5.70325	2.16207	1.47528	0.735001	6.98566	3.6686	1.82152	10.345	5.08013	10.7789	9.00573	8.17099	11.0803
9.35698	13.3032	4.17128	4.96334	8.20229	6.67471	10.0859	4.17204	3.49686	10.4814	3.44996	10.3801	2.17886	8.45768	8.68644	2.71407	6.44534	2.41047	2.41132	8.74593	6.23598	4.95484	5.01795	6.40679	10.2383	5.08285	3.28085	4.1014	4.11065	4.70386	3.57795	8.80061	8.55579	3.84502	14.0362	6.43467	9.53134	7.34158	2.03937	1.70638	0.769623	8.83212	4.68029	1.82152	12.1255	6.24717	11.6659	10.9952	9.61723	7.6299
10.61	13.0144	4.14013	6.65429	7.34075	5.65532	8.86556	3.0117	3.82466	11.4472	4.35686	10.2384	2.27426	10.8167	9.32389	2.20799	7.32498	2.41047	2.14245	8.41557	6.0959	4.68497	5.0809	4.34819	9.18801	6.83265	3.41242	3.19328	3.77493	3.78882	3.34346	8.04691	9.06732	3.60101	14.4904	6.65888	9.69142	7.02244	2.03937	4.7726	0.735001	7.36391	4.78026	1.82152	10.7894	6.9497	10.3273	10.0427	11.2369	10.7
9.79898	13.9273	3.82898	5.4441	7.72082	6.4752	9.71106	3.47497	1.58812	9.93582	3.25358	10.1574	2.04444	8.89152	9.44781	2.23487	5.88968	2.41047	2.14245	8.03126	5.17603	4.90812	4.46367	5.39761	10.1382	5.14839	2.7164	4.50487	3.87232	3.93565	3.44628	8.29887	8.3738	4.09416	13.7532	5.08686	9.16982	6.1032	2.03937	1.47528	0.77335	9.3024	5.14989	1.9349	12.3524	5.38167	10.7483	8.61562	9.42966	6.26922
9.36197	13.6838	3.90729	4.76558	8.06689	6.18891	9.91612	5.48638	2.05867	9.85613	3.34024	10.3387	3.80266	7.86082	8.50191	2.25204	6.72228	2.41047	2.20436	7.98696	4.98985	4.7245	5.10413	6.56567	8.81747	5.45614	2.73165	3.26308	1.51486	4.18485	3.30631	8.81534	9.10455	3.91894	13.1717	5.62588	9.13129	6.95244	2.03937	1.76072	0.876749	8.73229	5.37132	1.82152	11.5666	6.05736	11.1121	9.83919	10.1867	7.12617
7.37241	12.1745	3.6572	4.31125	6.58415	5.81915	9.44299	3.39487	1.63424	7.76781	3.13263	9.49076	2.04444	6.68623	7.47989	2.22377	7.16192	2.41047	2.14245	7.28157	3.41422	4.18707	4.63675	5.56025	9.39824	4.79944	2.7164	2.89809	4.09691	3.50353	3.08463	6.89902	7.98249	3.66277	14.0211	5.20849	8.65739	3.68862	2.38918	1.47528	0.735001	8.12306	4.35116	1.82152	10.4921	4.74579	9.55426	8.12196	7.70541	5.81277
9.36034	13.3241	5.09092	4.38766	7.71708	5.85584	10.1425	4.56137	1.71964	9.11284	4.7608	10.8689	2.04444	8.26935	9.6666	2.32753	6.96027	2.41047	2.14245	8.58147	5.01193	4.40983	5.41801	7.50147	10.083	6.3351	2.7164	3.37699	1.74282	4.40959	3.17508	8.3429	8.01859	3.60502	14.8059	6.90086	9.59981	6.16693	2.07273	1.48681	0.735001	8.89397	5.12265	1.90605	11.513	6.11451	11.0042	10.4412	9.50141	7.53678
9.16732	13.5225	4.92785	4.74997	7.36567	6.44204	9.76428	4.09995	2.42276	10.0963	4.27881	10.1308	2.04444	8.71247	7.68138	1.94553	7.71405	2.41047	2.14245	8.73139	5.00931	4.00615	5.81361	7.05506	9.19677	6.51274	2.75421	3.09773	1.93708	4.06542	3.30509	7.76847	8.27128	3.39342	13.436	6.97183	10.0702	6.55049	2.03937	1.47528	0.735001	9.10324	5.05347	1.82152	11.9335	5.66677	10.9251	10.3634	10.1758	9.92321
9.37751	12.6278	4.70578	5.08962	7.08253	6.82091	9.62168	3.84351	1.66782	8.93403	4.20776	10.2842	2.3619	7.91162	8.58102	3.05039	5.74256	2.41047	2.21797	7.86416	5.41428	4.55836	4.21365	6.34124	9.07477	5.6732	2.82247	3.55205	3.51166	4.26039	3.07652	7.51644	9.02567	3.82361	14.0437	6.81181	8.89204	5.81056	2.03937	1.47528	0.735001	8.26254	4.54299	1.82152	11.6737	5.41124	10.693	9.83933	9.77577	5.73993
10.2954	13.2367	4.58948	5.09964	7.76248	5.93762	9.80929	3.4388	1.60842	9.83045	5.07766	10.464	2.11646	7.74891	8.41149	2.45926	7.182	2.50948	2.8969	8.73686	5.36472	4.75692	5.38098	6.47223	9.94827	6.62011	3.72525	3.35914	3.84489	4.5082	3.19894	7.81503	8.87322	3.6549	14.7638	6.54418	9.58421	6.27224	2.03937	1.59388	0.943958	7.12088	4.41553	2.00359	11.4917	5.7611	10.4884	10.2333	9.56655	6.59461
9.92636	14.244	4.01577	5.57853	7.80368	6.87838	10.2529	3.59795	2.13485	10.7061	4.38336	10.281	2.30238	8.07396	8.9493	2.33503	6.40677	2.61857	3.17576	8.69967	5.4707	4.53207	4.5923	5.49212	9.84527	6.54632	3.40874	3.34072	4.97129	4.77178	3.34148	8.32792	9.23675	4.22476	14.364	5.20169	9.73312	6.50718	2.13782	1.65781	0.903109	7.94325	4.96313	4.23705	10.9174	5.44909	11.3911	10.5092	10.8936	6.7505
9.46075	13.3156	3.62544	4.09355	7.21838	5.62745	9.11851	3.53384	2.36937	9.12189	4.50942	9.85971	2.04444	7.51049	7.77575	2.03939	8.00488	2.41047	2.14245	7.75722	4.91601	4.19876	5.59339	4.66966	8.67107	6.47251	3.681	3.12347	3.14757	3.67398	2.88806	8.24304	8.4174	3.36398	13.5621	6.65928	9.08015	5.79285	2.03937	1.47528	0.735001	7.82495	4.44152	2.5765	10.1224	5.25712	10.3101	8.55252	8.618	3.47215
9.8072	14.9987	4.99343	5.26032	7.77657	5.94282	9.7346	4.03518	1.96207	11.0631	4.3662	10.6117	2.92923	7.62421	9.7976	2.36248	7.91003	2.41047	2.66229	8.2246	5.68429	4.46041	6.66597	6.84458	10.5265	7.07626	4.2128	3.66452	3.56573	4.54754	3.15618	8.21118	8.24526	3.93508	15.036	6.95242	10.5778	5.68509	2.03937	1.47528	0.763256	8.37294	5.64691	1.84117	12.1485	5.90026	10.7141	11.7013	9.09665	7.08705
9.64682	14.1118	4.8773	4.88547	7.90124	6.75026	9.75082	4.9439	2.19166	10.5068	5.13871	10.5712	2.59979	7.86801	10.0668	3.61637	5.97081	2.7961	3.28038	7.92256	5.78605	5.14638	4.76238	7.22716	10.3028	5.98584	3.38461	4.14017	4.42792	4.63152	3.60054	9.14184	8.18361	4.06535	14.852	7.28785	9.02839	6.29237	2.37794	2.08682	1.06558	9.37175	4.86588	2.1869	12.0716	6.5137	11.2644	10.5789	8.83957	6.90777
9.46505	14.8785	5.50258	6.65902	8.02164	6.35239	9.63538	4.70368	3.1088	10.1447	3.83637	11.1721	2.04444	9.47747	9.22856	2.58582	6.92812	2.41047	2.30176	8.34129	5.58375	5.24272	4.60304	6.86193	10.5683	5.78198	2.86261	3.92878	4.67647	4.36224	4.28751	9.33792	9.05352	4.12498	12.8917	6.6185	9.59598	7.23404	2.03937	1.56818	0.98621	9.4203	7.2294	1.82152	12.0973	6.47028	12.6883	10.0012	10.5001	8.5137
8.72522	14.0416	3.98011	3.94087	7.56192	7.10163	9.98484	4.39343	2.11494	12.7857	3.67453	10.4326	2.04444	6.80195	8.15417	1.9085	6.78368	2.41047	2.14245	8.16758	4.58014	3.95628	5.28486	5.85443	10.2431	5.17776	3.60313	3.09616	7.28645	3.71544	2.96537	7.75271	7.75058	4.02851	14.9682	6.12218	9.4842	4.50874	2.03937	1.47528	0.735001	8.31255	4.5577	1.82152	10.5938	5.3296	10.0262	11.4006	7.72939	5.80705
8.60717	12.6422	3.39302	3.94005	7.56491	6.45072	9.44112	4.56496	1.78391	10.9871	3.69364	9.47829	2.18866	6.61947	9.04535	2.54765	5.95177	2.41047	2.20913	7.18515	4.12828	4.5289	4.47374	5.21701	8.39192	5.11347	3.52046	3.23323	4.57107	3.73709	2.83396	7.74579	8.2962	3.52177	14.9974	5.5259	8.78406	4.9842	2.06565	1.47528	1.22656	6.85146	4.10477	1.82152	9.85284	5.28066	10.0514	11.2994	8.57867	7.44248
8.93207	13.0082	3.2943	4.36227	7.39803	6.30975	9.50017	3.04712	1.14341	8.63819	4.24724	10.1365	2.04444	7.49151	8.64565	1.9085	5.17355	2.41047	2.14245	7.7278	5.83844	4.23823	3.80869	5.17743	9.21664	5.73414	2.7164	3.63022	4.24795	3.76829	3.14852	7.38303	8.33546	3.36398	14.1711	5.17009	8.45062	5.46869	2.03937	1.47528	0.735001	7.41743	4.53092	1.82152	10.7273	5.10215	10.5898	9.18219	8.57771	5.76573
10.1339	13.6323	5.83728	6.05263	7.62469	6.23151	9.51481	3.51015	1.76497	11.0622	3.5641	10.4614	2.651	9.56865	10.0958	2.45148	5.66998	2.64972	2.32474	8.90114	5.82479	4.45165	4.48979	7.79913	10.4859	4.91855	3.68565	3.50354	3.76693	4.35893	3.66174	8.13619	8.77889	3.71768	14.6054	7.26714	8.92696	6.06866	2.04763	1.89513	0.98887	8.04505	5.75639	1.82152	11.4109	5.60165	11.6399	10.0317	12.03	8.69399
10.585	13.976	4.64386	5.15033	8.12108	6.85883	9.60972	4.47534	2.67921	10.3436	5.08546	10.5992	2.46504	8.39883	9.00419	3.25309	7.80736	2.9325	2.66447	8.33726	5.758	5.14865	6.29235	6.82584	10.4518	6.22697	3.85399	4.31933	3.66282	4.8845	3.5937	8.8553	9.24053	3.95549	15.07	6.10676	10.1639	6.36944	3.08614	2.95248	1.1733	8.50891	5.42442	2.56119	12.4042	6.3789	11.8262	11.3032	9.75555	8.28081
9.18802	13.1551	4.91968	5.87242	7.52021	6.27106	9.55376	3.69053	1.99604	9.54107	4.48947	9.99291	2.17118	8.42806	8.59117	2.54456	6.3405	2.41047	2.26139	7.76619	5.02443	4.71359	4.91623	5.95424	9.41504	5.40724	2.95736	3.58422	5.15004	4.48336	3.41787	8.45016	8.43634	3.89708	14.3201	6.19403	9.03763	6.5144	2.03937	1.79017	1.17304	7.87924	8.04911	3.91421	12.3147	5.89627	11.2813	10.1738	8.83677	7.11513
11.0638	13.1745	4.2086	5.86988	7.13073	5.53905	8.82461	3.91597	1.49707	10.1055	5.34078	9.48186	2.04444	7.85387	9.15604	2.20553	7.10822	2.41047	2.51087	6.40664	4.95806	4.03839	2.62072	5.39457	9.17664	6.21872	3.15936	3.21336	4.1359	3.5502	3.62315	7.69071	7.31614	3.36398	14.9135	5.61883	9.07492	4.1251	2.03937	1.52359	0.735001	8.42762	4.54824	1.83365	10.0553	5.27178	10.9229	10.4906	8.16242	10.6089
9.58029	13.8313	3.98638	5.19956	8.46304	6.93674	9.93445	4.40267	2.19461	9.92434	4.45549	10.8409	2.38751	8.2879	8.65216	2.41951	6.82875	2.53666	2.14245	8.60317	6.29056	5.15906	5.33074	5.96888	10.0452	6.87502	3.61607	3.49836	2.43388	4.88473	3.67631	8.68765	8.88308	4.27825	14.5689	7.53557	9.40689	6.49661	2.58865	1.6795	1.29851	8.54294	5.36734	2.27664	12.0657	6.2619	11.0241	10.2455	9.36953	6.84035
10.0323	13.4857	6.18848	4.99443	7.39649	5.84066	9.30784	4.67851	2.90107	9.16251	4.93023	10.5802	3.00062	9.09823	10.1809	3.2711	5.06914	2.88768	3.30459	8.69311	6.25012	4.87119	3.83654	6.45527	9.9841	5.80099	4.61163	3.89122	4.57581	4.36435	3.91929	8.18536	8.07012	4.12991	13.1436	6.2087	8.73405	6.32028	3.26392	2.50306	1.60181	8.47218	5.59406	2.60756	11.4083	6.07559	11.6346	9.24299	9.9157	7.0876
8.56443	13.1888	4.31261	5.03505	7.14823	5.7045	9.42664	5.80837	2.10674	10.6741	3.35534	10.4934	2.04444	8.33758	8.49187	1.9085	6.30565	2.41047	2.14245	8.16814	5.43405	5.06393	3.87356	6.64494	9.50232	4.58831	2.86076	3.165	5.03763	4.10924	3.30002	8.27179	8.04567	3.82759	14.7535	5.9263	8.52632	6.32008	2.03937	1.78839	1.02713	7.70448	5.45607	1.82152	11.7386	6.38912	9.94895	9.35317	10.07	8.32102
9.20867	13.5368	4.97139	4.69879	7.39493	7.09933	9.96121	3.87673	2.03986	9.06389	3.74514	10.7479	2.97487	7.21108	8.45025	2.89202	6.7633	2.53679	2.58652	8.24146	5.6438	4.55443	4.41859	5.83413	9.01747	5.18768	3.18529	3.31851	5.43266	4.18934	3.38387	8.01354	8.78139	4.16935	14.2726	7.22662	9.49049	5.84452	2.42299	1.64401	1.40097	7.38519	4.56717	2.02128	11.5772	5.81139	10.4783	9.69737	8.89462	8.28563
9.81622	13.8504	4.87063	5.6181	8.28551	7.04175	9.85402	3.45091	2.09908	11.3616	5.17324	11.0906	2.66583	9.10808	9.11401	2.6517	7.32897	2.60657	2.51575	7.94382	6.48181	5.80339	5.66462	6.4522	10.2244	6.67709	3.87903	3.60733	1.30316	4.93809	3.75997	9.05192	9.53489	4.49849	14.921	6.66111	10.047	7.17336	2.03937	1.47528	1.39582	8.81549	5.59963	2.48489	12.3856	6.42753	11.6067	10.6948	11.5309	8.12013
8.8859	13.2533	4.336	4.53945	7.31659	6.06332	9.25616	4.439	2.056	8.52517	4.0249	10.5006	2.09322	7.24618	8.101	2.60265	6.0447	2.41047	2.29164	7.53964	5.04819	4.24343	4.44412	5.32515	10.1508	5.52391	3.833	3.40928	5.27125	4.17266	3.74192	7.97893	8.10935	3.78688	13.349	6.37216	8.9713	5.21021	2.33297	2.50118	0.862534	7.82232	4.87659	2.00728	11.3453	5.83024	11.2194	9.72918	8.46491	7.10117
8.71469	13.3437	4.59729	6.17712	7.2002	6.78095	9.64218	4.32771	3.56289	12.1682	4.13549	10.3579	2.12823	8.93027	9.63275	2.04616	7.39012	2.51033	2.14245	8.21871	5.40207	4.47724	5.64128	6.1576	9.28829	5.69038	3.06985	3.6389	4.68012	4.20843	3.53623	8.13968	8.52585	4.1715	14.5518	5.92779	9.87077	5.90925	2.03937	1.75636	1.12428	9.32714	5.05729	1.82152	11.2591	5.38969	11.2691	11.7286	10.3791	8.77225
10.7913	14.2267	8.07657	6.34015	7.29234	6.44171	10.1467	6.25498	2.33148	10.4989	3.87114	10.5736	2.07963	10.5186	9.32947	2.18649	7.24459	2.50761	2.14245	8.23126	5.59331	5.71152	5.11786	8.58533	10.8329	5.39888	3.1002	3.55667	5.69821	4.57972	4.56466	9.51959	8.75629	4.42355	14.8932	6.51364	9.83051	8.30118	3.3985	2.74934	1.07267	9.12413	5.59258	1.82152	12.5965	7.45015	11.7478	10.8468	12.0464	10.3144
8.57988	13.8206	3.9291	4.32072	7.0982	5.71945	9.889	2.87444	1.46891	9.31512	2.64144	9.95246	1.71197	8.26476	8.20135	1.50131	5.28798	2.41047	1.79878	7.76593	4.82986	3.86996	3.67174	5.02986	8.89817	4.25617	2.6629	3.03607	1.78519	3.41152	2.80172	6.98169	7.9818	3.13315	13.7439	4.52552	8.28783	4.96244	2.16391	1.1892	0.952773	6.79616	3.71172	1.73094	11.4566	5.10961	10.5657	7.90071	9.44879	5.11628
8.60229	13.9088	3.67161	4.24386	7.1075	5.79261	9.89728	2.90854	1.48565	9.01506	2.69469	9.84116	2.01891	8.20968	8.05946	1.73853	5.19404	2.41047	2.15302	7.68125	4.77193	3.87385	3.75801	4.86677	8.88606	4.14754	2.59521	3.05936	2.02195	3.30375	2.81152	7.07322	8.01025	3.11029	13.7842	4.68007	8.40797	4.90012	1.97994	1.19384	0.800266	6.75304	3.82785	1.82152	11.4577	5.10363	10.6601	8.08366	9.5171	4.9711
7.94595	12.3365	4.01114	4.43008	7.0874	4.77864	9.74425	4.28167	1.81825	9.5018	2.766	9.45051	1.82799	7.27222	8.99122	1.56571	4.99231	2.41047	3.58648	7.41152	4.46534	4.07442	4.1957	5.05962	8.77132	4.09879	2.36479	2.718	2.76321	3.26603	2.59233	7.85668	7.72852	3.55642	14.3355	4.99151	8.34814	3.96895	2.21994	1.47927	0.667897	8.0556	3.90809	1.7933	10.6807	5.29592	10.1869	10.3488	9.25092	7.79409
12.7426	12.3884	4.79215	4.68211	7.3766	5.17788	10.4019	3.42327	2.3947	10.6886	4.65568	10.1871	1.99715	7.4805	9.63805	1.88466	7.90601	2.41047	2.45651	8.23169	4.17449	3.90827	5.41634	5.16546	9.51544	6.7796	3.12162	3.05778	2.89201	3.64687	3.06063	7.73279	8.44438	3.99027	14.4934	4.97584	9.28899	5.24269	2.31819	1.3601	1.08847	7.61193	4.48617	2.20879	10.5132	5.29401	10.7257	11.304	9.27996	6.30469
9.29542	12.8048	4.26139	4.97815	7.45831	5.97863	9.94338	3.00648	1.08973	9.31507	3.35537	10.0286	1.70665	7.62997	8.3419	1.69447	6.76211	2.41047	1.99344	8.55827	4.76748	5.03618	4.65811	5.4173	9.37493	5.08753	3.62696	2.85196	4.30639	3.62488	2.90704	7.67216	8.2263	3.42478	13.1056	4.617	9.29495	5.71942	1.6404	1.1892	0.553193	7.69704	4.50243	1.76645	11.196	5.06186	10.7481	12.0514	9.28207	5.7386
7.84762	13.1907	7.08463	4.73904	6.91265	5.37512	10.2125	3.34566	2.08952	9.43746	4.03554	10.5907	2.64869	7.45349	8.98694	1.92979	8.02349	2.41047	2.35126	8.82304	4.76495	3.97437	5.68947	4.82643	8.81673	6.10411	3.6917	2.74848	3.82453	3.89444	2.59903	7.4133	8.07989	3.7728	14.038	6.1008	9.67909	4.88733	2.40473	1.83839	0.793493	8.30435	4.99061	2.57271	10.9403	5.50665	9.99706	9.90155	8.65727	6.07014
8.03457	11.7252	2.73707	4.09318	7.27426	4.81533	8.8101	3.14433	1.28636	7.59242	2.15768	9.87038	1.73444	7.2624	7.63242	2.23887	5.96174	2.41047	2.04979	6.15263	4.35353	3.72538	3.2935	3.71043	8.08877	3.15629	2.47803	2.40228	1.70761	3.96547	2.44891	7.49926	7.40009	2.56473	12.0439	5.72231	7.86447	5.398	1.6404	1.1892	0.379606	7.61979	3.81424	1.6215	10.7748	5.18219	10.1697	8.03817	8.08708	4.7829
8.11829	12.0298	3.00321	4.28339	7.47873	5.17608	8.90408	3.46964	1.47025	7.70328	2.3981	10.0806	2.01891	7.54406	7.83878	2.31957	6.35476	2.41047	2.15302	6.43921	4.74128	3.88575	3.70847	3.90114	8.37266	3.47677	2.69486	2.70896	1.62934	3.98311	2.69228	7.77188	7.71175	3.11029	12.2506	5.9855	8.15574	5.66536	1.97994	1.19384	0.644894	7.79795	4.27918	1.82152	10.9925	5.50626	10.5062	8.28782	8.48243	4.8308
8.91749	13.2585	3.88735	4.2475	7.24543	5.09062	9.98335	3.70153	1.98475	9.06034	3.34042	9.96122	2.98391	7.57895	8.636	1.7631	7.15096	2.41047	2.21338	7.9855	4.30578	3.878	5.39145	4.4824	9.19256	5.74202	3.99128	3.38392	3.98677	3.4446	2.93793	7.93668	8.33084	3.20193	14.3315	4.56958	9.18669	4.98421	1.79654	1.1892	0.561689	7.3617	4.33355	4.33042	11.4695	5.07795	10.273	8.98582	8.90301	4.23308
8.36324	11.8737	3.24366	3.93317	6.90631	3.93634	9.03165	3.70293	1.47314	7.71087	3.00386	9.47375	2.50127	7.18237	9.96054	2.41247	5.48415	2.41047	2.13279	6.87222	4.47616	4.81135	4.09226	3.62035	8.7037	4.51547	2.48673	3.67087	2.89091	3.11867	2.71344	7.37855	8.13658	4.64511	10.835	5.11335	7.80637	4.90061	1.96387	1.26917	1.12534	7.28921	3.61871	1.72485	11.0141	4.99747	10.0854	8.76718	8.02259	7.34327
9.29147	13.3255	4.55782	7.14674	7.30246	6.1761	10.3503	3.70141	2.45528	10.8878	4.31366	10.1226	2.20773	7.54874	9.28825	2.12799	7.66976	2.41047	2.2999	8.81336	4.89239	5.04867	5.73833	5.25697	9.402	6.02769	3.01655	3.24646	4.14557	3.5482	2.82283	7.21305	7.99918	4.3055	14.6598	5.14926	9.54045	6.11409	2.12412	1.33583	1.18339	9.36654	4.96422	1.94298	11.692	5.94445	10.1848	10.6749	9.20555	6.06104
8.40633	12.535	3.77737	4.22035	6.64981	5.3522	9.0796	3.03001	1.38123	11.2977	2.32382	10.0004	1.65945	6.70587	7.98028	1.09666	5.00112	2.41047	2.38616	7.0931	3.93344	3.64311	4.04764	4.7283	8.48164	4.10808	2.91491	2.74451	3.0222	3.01913	2.5601	7.55927	7.25247	3.374	14.4772	4.79804	8.19539	4.86113	2.04462	1.21609	0.730224	7.18884	3.66031	1.81504	10.4406	4.62363	10.4344	10.7777	8.36129	5.61861
7.88942	11.2017	3.06827	4.44368	7.30696	5.41023	8.30433	3.63089	2.1777	6.98329	2.94899	9.95437	2.01891	6.1947	8.46385	1.98105	3.46866	2.41047	2.15302	7.32552	4.89454	4.02833	3.17897	2.90286	7.98487	2.53255	2.77292	2.92205	-0.025243	4.3123	2.76334	7.19011	7.68278	3.11029	13.6749	5.07341	7.53762	4.68482	2.10906	1.19384	0.803097	7.17554	3.82878	1.82152	10.4196	4.97621	10.6447	7.83246	7.29575	5.00095
9.32302	13.4069	3.21769	4.25209	7.33749	6.2512	9.6309	3.46689	1.69248	8.78757	2.97746	9.75634	2.01891	7.34102	8.27279	1.73853	5.51452	2.41047	2.15302	7.44634	5.03698	3.70326	3.94048	4.57876	9.23592	5.20972	2.91955	3.48159	2.05018	3.48169	3.00059	7.35048	8.2818	3.28463	12.1407	4.77863	8.20596	4.95196	1.97994	1.52062	0.644894	7.73248	4.16239	1.82152	10.5203	5.26796	10.4132	9.29131	8.4811	6.65844
9.05278	12.3115	3.14148	4.47415	7.19308	5.67796	9.07539	3.3863	2.57292	8.27943	2.97699	10.1051	2.01891	7.44893	8.20826	2.05164	4.6462	2.41047	2.15302	7.58839	5.16529	3.86594	3.52503	4.47318	9.0791	4.48926	2.91691	3.3532	3.98621	3.56889	3.02982	7.19826	8.22727	3.41087	12.7704	5.47134	7.97796	4.84448	1.97994	1.19384	0.730412	8.18341	4.72121	1.8492	10.7003	5.61586	10.745	8.46761	9.49075	5.11214
9.17246	13.797	3.71857	4.83569	6.95545	5.28632	9.4009	5.44912	2.9312	8.87351	4.06218	10.2669	2.57033	7.57529	8.74049	1.74636	6.53646	2.41047	2.41351	7.90761	4.47409	4.27871	4.93582	5.84851	8.99723	5.06874	2.70537	3.50555	4.79604	3.41039	2.96169	7.17089	7.84211	4.17966	14.2888	6.17138	9.05505	5.80249	2.00261	1.65508	1.08186	7.79044	4.60795	1.82152	11.0511	5.71227	10.6979	10.9208	8.3297	4.76515
8.76439	13.1681	3.81521	4.88568	8.04579	5.32235	9.61013	3.16937	2.07568	10.7542	3.22553	10.1021	2.01891	8.65887	8.07963	1.89584	5.82852	2.41047	3.01661	7.87279	6.30248	4.60537	4.26176	5.02023	9.2695	4.89293	4.01132	3.06193	3.77784	3.6951	3.51412	8.0497	8.4014	3.4167	12.1141	6.3617	8.63871	6.86244	2.40503	1.23366	0.693681	7.55487	4.80025	1.83216	11.3671	5.95087	10.6004	10.2411	9.81554	5.85422
9.19497	12.4546	3.96394	4.46758	7.3285	5.97855	9.64253	4.04996	2.01839	9.53767	2.85708	10.153	2.23331	6.88552	7.98408	1.79125	6.69099	2.41047	2.15302	7.99304	4.89284	5.52208	4.78411	5.65435	9.0649	5.16534	3.39195	3.29691	3.48789	3.60803	2.55989	7.75767	7.69179	3.40184	14.2641	5.80135	9.3309	4.54841	1.97994	1.19384	0.644894	7.20023	4.5402	4.18864	10.1801	5.62582	10.502	10.0636	8.40578	4.73357
15.8734	14.0226	10.6769	4.14281	7.84898	5.09084	9.81597	3.81131	1.56919	9.19948	5.35835	10.0808	2.01891	7.35686	8.71866	1.73853	8.39517	2.41047	2.25999	9.33613	4.87015	3.80241	4.58076	5.75525	8.81009	7.13425	5.94824	2.78383	2.82661	3.35162	3.01881	7.83458	7.89895	3.45811	15.1509	5.80412	8.85638	6.77216	1.97994	1.19384	0.644894	8.47569	4.68959	1.82152	10.8067	5.16661	10.8227	10.8099	9.46137	6.70717
8.86908	13.2779	5.80195	5.14867	7.27909	4.84187	9.64371	7.36106	3.31363	8.25073	4.00241	9.94617	1.66452	8.33929	7.73663	3.20786	6.41333	2.41047	1.76226	7.70964	4.78611	4.2593	4.19189	5.65139	9.33752	5.99914	2.4533	3.15445	2.94165	3.75888	2.74087	7.40587	7.99557	3.83864	12.9248	6.09748	8.72259	6.49353	1.98379	1.1892	0.739801	7.12922	4.29999	1.77683	10.734	5.49304	10.656	9.37715	9.1144	5.27877
9.56603	13.3851	5.40973	5.29728	7.35725	5.45016	10.4542	6.34129	2.87975	10.1106	3.33007	10.3135	2.143	9.20508	8.42744	1.65275	7.90759	2.51104	2.39004	8.6883	5.01149	4.88239	5.48608	4.65801	9.26751	5.95832	3.4882	3.05863	3.00119	3.17521	2.96534	8.0397	8.95595	4.60599	14.1217	6.0102	10.0789	6.28143	1.6404	1.24042	1.13416	8.04107	5.34281	1.75144	11.1903	5.5699	10.2239	10.0079	10.0237	6.05254
9.51603	13.1593	4.57594	5.17536	7.57449	5.52125	9.9962	4.80186	2.36555	9.96184	3.59876	10.5157	3.73919	8.98253	8.32919	2.1584	5.86133	2.41047	2.65054	8.28312	5.02017	4.44097	3.82024	5.60405	9.79463	5.06973	3.97644	3.82776	4.0121	3.86443	3.73824	8.27962	8.1515	3.46131	13.6423	6.16621	8.78539	5.35114	1.79232	1.22812	1.09681	8.29202	5.08919	2.28333	11.8419	6.0128	11.4623	10.2444	9.94623	6.04092
9.73728	13.5318	4.31901	5.17069	7.59957	5.2742	9.46781	5.02654	2.3091	10.2666	4.96643	10.353	1.92864	9.6187	8.7548	3.64691	6.42093	2.41047	2.94781	8.35343	4.48134	4.4686	3.89538	5.51771	9.22329	5.79309	2.59294	3.06469	3.50986	3.76498	3.38319	8.12588	8.0292	3.6454	13.3948	5.80437	9.22976	5.64367	2.44284	2.2535	0.808172	7.88553	4.50099	2.02114	11.3038	5.41161	10.894	9.55544	9.87443	10.0881
8.22956	12.5221	3.61936	4.70517	6.92509	5.54799	9.52034	3.47614	3.1989	8.49179	2.27953	9.72074	2.71757	7.14655	8.09501	2.11975	5.12649	2.41047	2.10301	7.39831	4.64702	3.92106	3.18917	4.62293	8.49287	4.62553	2.81566	2.82523	2.58134	3.25563	2.70179	7.01998	7.98043	3.15927	12.944	5.41595	8.68352	5.08213	1.6404	1.1892	0.789169	6.98286	3.9543	1.68443	10.6211	5.16508	9.95392	8.40818	9.09115	5.13556
8.32305	12.5937	3.72763	4.72837	6.94792	5.51441	9.27424	3.68237	3.09741	8.38263	2.36529	9.73798	2.42894	7.25434	8.10244	2.19633	5.24084	2.41047	2.15302	7.45405	4.56569	4.0294	3.38798	4.6247	8.60939	4.59346	2.78545	3.08493	2.39412	3.42399	2.84974	7.23781	8.09025	3.28368	12.9833	5.48892	8.86669	5.17508	1.97994	1.37931	0.940602	7.11342	4.20183	1.82152	10.7832	5.25493	10.1669	8.58352	9.33787	5.37555
10.0077	13.5347	4.99849	5.19496	7.48119	5.9689	10.035	5.75317	3.41481	10.1235	3.2467	10.2418	1.64421	8.14208	8.07797	2.07288	6.34838	2.41047	2.22333	9.04138	4.69918	4.3773	4.62422	5.60529	9.7009	5.12196	2.93138	3.34251	4.30704	4.20969	3.04175	8.12074	7.83452	3.80839	14.3054	6.36593	9.08014	5.57004	1.98993	3.44728	1.0184	7.75973	4.60512	1.85848	11.8362	5.33747	10.8471	9.96571	10.0346	6.59366
10.0118	13.3312	5.12449	5.2364	7.74128	6.32729	9.9323	6.41067	3.43722	12.5913	4.7097	10.4671	2.41873	10.8604	8.69721	2.54026	8.84261	2.41047	2.78241	8.518	4.99974	4.08411	7.06582	6.75108	9.49141	6.73473	3.19357	3.53835	2.67615	4.22671	3.42489	8.41492	8.84071	4.26998	14.0558	6.73095	10.2382	7.11239	2.52396	1.4983	0.904655	7.90905	5.03475	2.24921	12.552	5.91581	10.7772	10.9968	10.6791	5.83528
9.22709	13.3059	4.8442	5.66232	6.70992	4.95875	10.0346	5.39543	2.61625	11.5679	3.73265	10.2799	2.44544	9.52192	8.86215	1.49554	6.62989	2.41047	2.36539	7.45519	5.27338	4.47509	4.10416	5.50181	10.0368	5.00051	2.84903	3.13275	4.70693	3.24844	2.84076	7.2834	8.26005	3.87187	12.5884	5.72346	9.08769	5.57326	2.03932	1.54689	0.71778	7.70513	5.39	2.01672	11.4372	5.33678	10.7835	10.4938	9.84949	6.28689
8.23746	12.3025	4.11538	4.86232	6.50883	5.32398	9.16839	2.92589	2.0895	9.34743	2.35898	9.44099	1.94834	8.52342	8.8427	1.94654	4.63371	2.41047	2.30226	6.7317	4.86889	4.00467	3.09282	5.42689	9.4495	4.02672	4.32321	3.21962	4.52812	3.18746	2.46949	7.28626	7.84504	2.97931	14.113	5.33721	8.21863	5.49565	1.6404	1.1892	0.652426	8.53855	4.47148	3.95846	11.5124	5.04116	9.99414	9.51244	9.75286	7.13263
9.16199	12.5349	4.13829	4.91333	7.53838	6.25481	9.60025	4.97299	2.34293	9.20738	2.5986	10.2282	1.78556	8.34801	8.17967	1.98802	5.6142	2.41047	2.33926	8.03003	5.50532	4.68176	4.31404	5.11204	9.17012	4.53566	2.61105	2.64301	3.86093	3.70407	3.08747	7.78248	8.67836	3.68099	14.3828	6.17313	8.80106	5.97338	2.31766	1.44864	0.868731	6.8929	4.4141	2.07052	11.6642	5.59485	10.0582	10.4581	9.53445	5.1838
8.38807	13.0884	4.60741	4.89976	7.46013	5.43197	10.2243	3.16902	2.65242	9.48882	3.28252	9.9992	1.82779	8.54248	8.40638	1.71562	7.11113	2.41047	2.43446	8.27379	4.98335	4.14821	5.07697	6.67213	9.86332	5.81754	2.95283	3.12174	3.84259	3.61851	3.01987	7.95807	7.86465	3.48996	13.7239	6.5097	9.01339	5.74017	1.6404	1.29276	0.667918	7.16877	5.31756	1.85252	11.5	5.44518	10.7087	10.4948	9.86639	5.21702
8.48699	13.7385	4.46641	4.52267	7.00298	5.4358	10.0885	3.73561	1.87006	10.7065	3.47113	10.2305	1.71608	8.9859	8.00927	1.65945	7.57078	2.41047	2.86173	8.235	4.47585	3.58011	5.36989	6.04186	9.68335	5.84561	3.08968	3.22199	1.70374	3.28714	2.67054	7.34335	8.28726	3.79894	14.2812	4.86836	9.57368	5.55566	1.6404	1.1892	0.801504	7.26572	4.41885	3.12243	11.5281	5.57223	10.8097	10.146	9.5884	4.59763
10.4861	12.7958	4.80232	5.12013	7.84811	4.85524	9.22527	2.36788	2.87967	9.24174	3.63524	9.06686	2.76856	7.87815	7.85523	2.3977	6.83558	2.41047	2.30571	8.34244	5.4984	4.56938	4.11955	5.51859	8.49457	6.22938	2.84674	2.0931	4.0275	3.43192	3.00534	7.88498	8.47336	3.49671	13.4552	6.77467	8.82263	5.70243	2.39214	1.47141	0.776986	7.15824	3.70159	6.80759	11.0198	5.61931	10.8865	9.54413	9.57022	0.879328
10.3823	13.4537	5.23907	6.3141	7.77851	6.14405	9.26933	3.0078	2.71401	10.4196	2.85272	9.31522	1.90225	9.82659	8.38604	2.71202	7.25255	2.67387	6.6927	9.17225	4.99611	8.51055	5.19613	6.75399	9.97396	5.58776	4.09298	2.37348	4.61974	3.52789	3.84407	8.05373	8.5501	3.76602	13.5714	4.82475	9.22481	7.64637	2.37944	1.77909	1.21795	8.19151	4.69805	1.95301	11.2941	6.05588	11.4293	10.6104	10.3203	1.7429
8.13268	13.0466	3.7683	5.77698	6.49069	4.48242	7.45882	1.55959	1.79932	5.48243	1.62862	8.22182	1.6022	7.79317	7.47527	1.39113	5.87947	2.41047	1.74007	5.68365	4.37146	3.57213	4.10346	4.23568	3.69256	4.83919	2.50716	1.94427	2.01368	2.86038	2.59417	7.31395	7.40753	3.31519	11.9949	5.22687	8.54022	4.74337	2.17489	1.1892	0.282434	5.77773	2.22523	1.61501	11.0459	5.04539	10.3693	7.45622	6.24528	0.805089
8.50917	12.141	4.25983	5.53189	7.88162	4.98535	8.40661	1.7741	1.95551	7.18648	1.95774	9.34869	1.66274	7.592	7.97082	2.39384	6.73428	2.41047	2.07341	7.49427	5.65064	4.47435	4.39868	4.47013	4.80097	5.89467	3.13698	1.94427	2.72208	3.12924	3.27645	8.33338	8.52431	4.2806	12.3029	5.30874	9.44233	5.68215	6.34804	1.1892	0.282434	6.69802	6.7823	1.61501	10.4294	5.92698	11.3366	9.12364	7.77959	0.805089
8.68711	11.5061	4.90563	6.33365	6.84898	3.90477	8.67395	1.55959	1.35077	8.47021	1.68425	7.22069	1.61473	8.32064	6.81138	1.44561	5.94917	2.41047	1.74007	7.37793	4.68886	3.65869	4.07524	3.68836	7.27349	4.4713	2.77577	1.94427	3.7713	3.33152	2.65875	7.51033	8.18275	2.86974	12.3911	4.19405	8.35821	5.12511	1.6404	1.1892	0.307537	6.42202	2.91372	2.22457	9.84995	4.68425	11.2506	8.30024	8.87291	0.805089
9.66188	13.1521	4.0793	4.75232	7.31185	4.57149	9.80203	2.4963	2.28601	8.56001	3.90179	9.83023	3.68334	9.24436	7.58932	1.8904	6.81408	2.41047	1.80721	8.18259	5.33487	3.99323	4.27435	5.30636	9.08597	5.88907	2.91706	2.41445	2.72575	4.00998	3.31617	8.20071	7.62889	3.34713	11.2557	5.88429	8.9533	6.31569	2.33681	1.1892	0.839304	8.2204	3.82348	1.93786	11.2517	5.9119	11.1899	10.2636	10.0071	2.32041
8.63282	12.334	4.75822	4.59382	6.71324	4.60122	10.1833	3.99447	2.85052	9.02084	3.29852	9.83445	1.95885	8.16729	7.36002	1.92367	6.13628	2.41047	2.87205	7.83711	5.09843	4.19201	4.85168	5.0257	9.15239	5.77419	2.72686	2.63857	3.3197	3.52579	3.26599	7.26992	8.28693	3.18374	13.7649	6.73912	8.76044	5.79694	2.39769	1.5723	0.976918	7.70301	3.82801	1.99413	11.2215	5.33355	10.0755	10.0703	9.67061	3.43364
9.41126	12.764	4.23187	4.96543	6.90081	4.583	10.1258	3.87294	1.94132	10.1657	3.17492	9.93436	1.74827	8.00225	7.74382	1.58161	7.18075	2.41047	1.8554	8.22989	5.07952	4.10624	4.74645	4.50188	9.11531	6.22011	2.29998	2.80195	1.7855	3.36421	2.68405	7.37392	8.11474	3.03649	13.1899	5.96265	9.05712	6.14358	2.4005	1.3849	0.863604	6.86553	3.93377	1.75325	11.502	5.45009	10.093	10.3715	9.21888	4.2844
10.8049	14.0807	5.78998	6.47185	8.20415	5.92898	9.83295	5.2562	2.88286	10.7201	4.1348	11.5732	2.55349	9.19832	8.87104	2.36982	6.66997	2.60795	2.15302	8.97207	6.3925	5.03768	5.10279	6.60858	10.4381	5.5525	3.13306	3.45473	2.60774	4.03341	3.71268	9.0047	9.21361	4.00623	15.2481	6.81098	9.82313	7.37577	2.06875	5.47148	1.756	10.9985	6.02006	1.98784	11.644	6.78079	12.0773	11.5304	10.4385	7.35696
9.90898	14.59	5.02328	5.2992	7.09878	6.50827	9.83314	5.94146	3.40306	11.51	3.41641	10.5879	4.48432	8.91739	8.67865	2.11802	8.00933	2.41047	2.15302	7.82154	4.4198	4.45406	5.26573	5.27441	9.53946	5.82631	3.02509	3.18104	3.23646	3.54596	3.10926	8.23287	8.10551	3.53157	14.3245	6.56578	9.73081	6.9854	1.97994	1.32662	0.667195	9.37377	4.90089	1.82152	11.9044	6.08868	10.8084	10.8102	10.3174	5.37932
[truncated: 39 more columns]

## Sheet: CVDII panel
BMP-6	ANG-1	ADM	CD40-L	SLAMF7	PlGF	ADAM-TS13	Protein BOC	IL-4RA	SRC	IL-1ra	IL-6	TNFRSF10A	STK4	IDUA	TNFRSF11A	PAR-1	TRAIL-R2	PRSS27	TIE2	TF	IL1RL2	PDGF subunit B	IL-27	IL-17D	CXCL1	LOX-1	Gal-9	GIF	SCF	IL-18	FGF-21	PIgR	RAGE	SOD2	CTRC	FGF-23	SPON2	GH	FS	GLO1	CD84	PAPPA	SERPINA12	REN	DECR1	MERTK	TIM	THBS2	TM
5.10059	10.506	5.9168	7.71296	2.28577	6.3015	5.90627	4.63382	2.50583	4.61219	4.18258	2.51613	2.45879	1.47646	4.84385	4.39688	3.36399	4.066	8.26722	7.43006	5.65227	4.3246	10.6464	2.43083	1.7993	9.77331	8.45209	5.96872	5.02148	9.30881	8.06442	4.9225	5.70611	3.89594	8.13631	9.79245	1.85513	8.5526	11.3926	9.83765	5.85932	6.08413	2.54236	5.3593	4.66765	2.15745	3.50134	7.52374	5.39865	7.93308
5.00387	10.4691	5.83399	7.68349	2.03393	6.25581	5.91522	4.67979	2.53478	4.43931	4.26053	2.48999	2.53648	1.26796	4.5478	4.43331	3.37996	4.06308	8.25394	7.39137	5.6081	4.37434	10.6539	2.32151	1.62825	9.75751	8.5764	6.08151	4.96981	9.38964	8.07567	4.84194	5.63383	3.80093	8.05165	9.88877	1.87642	8.65133	11.6147	9.9074	5.95066	6.16366	2.67601	5.61751	4.62473	1.55844	3.3426	7.60135	5.43919	7.9034
4.66119	10.6268	5.42518	6.57661	2.07666	6.30518	5.99798	4.91048	2.42012	4.91895	3.51017	1.59894	2.60951	1.26937	3.83861	4.56287	3.14463	3.69747	7.96956	7.44008	5.03981	3.35365	10.9579	2.83124	1.83241	9.17888	8.34036	6.31884	3.53697	9.2308	7.83836	3.96351	5.76738	4.31887	8.64212	10.9435	1.54154	8.55983	10.5294	9.67112	6.62883	6.00144	2.52735	2.11054	6.2105	2.80443	3.76829	6.56815	5.44907	7.89021
4.87716	10.7224	6.23455	8.30497	1.99969	6.6109	5.97104	4.89472	2.61799	5.27289	4.29737	2.12279	2.74418	1.04281	4.73414	4.86064	3.78661	4.45209	8.95798	7.18808	5.14763	4.00691	10.8677	2.57992	1.87989	8.50733	8.61498	6.56698	4.70601	9.43893	8.48811	4.86102	6.02211	4.9207	8.64978	9.91246	1.60836	8.93165	10.6069	10.5588	6.39293	6.33125	2.7464	1.9631	5.58562	3.34723	3.36509	8.01582	5.5708	8.37534
4.72419	10.5909	6.28635	8.37978	2.29832	6.61514	5.73403	4.86985	2.62841	4.9277	4.30171	2.12413	2.89114	0.79938	4.64814	4.88402	3.58826	4.54366	8.99329	7.17598	5.18435	4.00854	10.6548	2.57001	1.7753	8.43765	8.53704	6.52185	4.68826	9.37961	8.47399	4.90695	5.85832	4.81818	8.46493	10.0082	1.73871	8.92245	10.5618	10.554	6.45276	6.33282	2.80088	2.12819	5.6876	3.0028	3.25027	8.0257	5.47637	8.41884
4.95503	10.0665	5.10453	4.9987	1.4532	6.15813	5.77018	3.99249	1.65813	2.80597	3.49735	2.53211	2.34382	0.161817	4.50532	3.38753	2.64367	3.89266	7.57617	6.62691	4.50381	3.68877	10.3808	2.42313	1.43902	8.24446	7.52399	6.03924	4.45015	8.88732	7.44139	2.84792	5.61782	4.23011	7.86669	9.96306	0.970276	8.25717	6.11063	10.2304	6.92506	4.46248	2.4655	1.66132	5.53695	1.29619	2.92123	7.38694	4.94896	7.23415
4.33487	10.4213	6.33201	7.19082	1.45787	6.71625	5.89467	4.70324	2.1366	4.63152	4.5921	3.95136	2.73759	1.00572	4.8148	4.52634	3.44109	4.27814	8.53066	7.37413	4.60163	3.75045	10.6048	2.53292	1.61991	8.41842	7.49251	6.50594	5.87199	8.47511	9.27983	5.68893	5.7072	4.79176	8.23059	9.37473	1.34077	8.5791	4.86623	10.1262	6.00761	5.97517	2.81722	2.15868	5.32807	2.29765	3.42593	7.41924	5.46751	8.2367
4.25791	10.5148	6.42634	7.25349	1.03705	6.81376	5.97067	4.78731	2.26677	4.52659	4.79519	3.9584	2.723	0.791936	4.99118	4.67742	3.51579	4.37142	8.66751	7.50694	4.68092	3.80861	10.6303	2.51978	1.63897	8.66123	7.53516	6.67478	6.01615	8.46292	9.45909	5.74845	5.86686	4.88348	8.23998	9.47471	1.35645	8.73993	4.7485	10.2021	6.13958	6.0653	2.98654	2.39764	5.47938	2.03276	3.54013	7.44355	5.54842	8.32348
4.84651	10.4696	5.2886	8.09977	1.95058	6.30672	5.80448	5.08225	1.72002	5.48116	3.86064	1.4994	2.58443	2.25122	5.00761	4.0574	2.97324	3.9393	7.92914	7.19834	4.5644	3.28647	10.6994	2.23397	1.25644	8.00264	8.47669	6.26245	5.19643	9.02737	8.05095	4.49609	5.72777	4.28357	8.10455	9.45379	1.79732	8.6002	4.27349	9.69555	6.78762	6.31133	2.68238	2.6019	6.15337	3.77118	3.53437	7.65483	5.32137	7.76683
4.69793	10.5374	4.98579	8.2687	0.975325	6.14664	5.90902	4.4907	2.04895	5.79121	3.65346	1.94591	2.48581	2.02078	4.64653	3.91048	3.12916	4.04267	8.08952	7.14099	4.65248	3.54795	10.818	2.69409	1.52305	8.24155	8.40746	5.88012	4.2299	9.37546	7.77743	7.10018	5.77368	4.8136	8.48547	9.85431	1.40688	8.49682	4.53451	10.4198	8.55638	6.44639	2.15166	7.82641	6.22016	3.89683	3.57503	7.73883	5.36414	8.24274
4.36476	10.0681	4.9713	6.26546	1.33458	6.06376	6.0183	4.39305	1.7401	3.71514	3.54345	1.76187	1.88134	0.579757	4.30743	3.72465	2.77698	3.57726	7.30637	7.0166	5.09196	3.50823	10.6333	2.64623	1.50933	9.514	7.99489	6.08803	3.28517	9.30987	7.67212	2.80996	5.57221	4.61972	8.21624	9.67718	0.502558	8.50915	10.6411	10.1373	5.10892	5.58906	1.84635	2.49965	6.16929	1.8815	3.18632	6.36968	5.46816	7.0331
4.81987	9.98132	5.93384	9.50847	1.98142	7.57202	6.03275	4.61614	3.07577	5.87539	3.93568	2.95677	2.82088	2.38583	5.33725	5.18552	3.72819	4.80942	7.97048	7.29454	5.63567	4.09606	10.5317	2.88812	1.85817	9.27753	8.6322	6.29076	5.31031	9.44214	8.12236	5.76361	5.90938	4.66519	8.62174	10.5262	1.68266	8.81942	9.77778	10.7333	6.06626	6.58929	2.6767	2.98094	7.3965	3.55322	4.31028	8.11643	5.27306	8.42513
4.99706	10.2579	5.23409	8.28737	1.41576	6.79059	5.94399	4.72315	1.89904	5.25284	3.82654	2.61424	2.84335	1.63607	4.82769	4.58449	3.40118	4.23495	8.27579	7.37416	4.50111	3.70326	10.5071	2.38642	1.74547	8.22771	7.96771	6.54599	4.90951	8.73787	9.1072	7.31249	5.38232	4.23137	8.14688	10.6934	1.14818	8.6542	4.8137	10.7846	6.15666	6.35549	2.28599	2.27736	6.72171	2.85501	3.27727	7.78645	5.51141	7.84232
3.87368	10.274	4.25005	7.3761	1.02953	6.2426	5.78104	3.83425	1.63684	5.82566	3.62536	1.3009	2.13487	1.55852	4.43532	4.19833	3.58971	4.01815	7.06266	6.71664	4.19409	3.29839	10.0899	2.24867	1.14036	9.83598	7.75307	6.79164	4.06743	8.77991	7.82601	4.82729	5.78419	4.7712	8.20099	9.07126	1.24674	8.50168	4.79762	10.6519	9.09309	6.16928	1.87128	1.89056	6.61648	3.9983	2.99765	7.02153	4.93936	7.631
4.93532	10.5658	5.32469	8.75064	2.03847	6.38759	5.82071	4.99873	1.94913	5.70919	3.99712	1.68483	2.69005	2.09073	4.22279	4.68168	3.67713	4.22361	8.71483	7.18449	4.86154	3.77781	10.8347	2.47445	1.57875	7.83163	8.37584	6.57134	4.2909	9.1556	9.30026	4.29774	5.71966	4.24319	8.52783	9.42046	1.83231	8.64231	4.39464	10.3225	6.62613	6.39165	2.97465	1.54709	5.83737	4.00859	3.38161	7.79754	5.43269	8.32899
4.44008	10.4959	6.45496	8.19913	0.872894	6.47854	6.06144	4.34854	1.78392	4.95345	5.02128	2.96313	2.7248	1.38785	5.12601	4.70825	3.50402	4.22236	7.98255	7.33834	4.74667	3.81898	10.814	2.82615	1.71992	8.72167	8.12086	6.8376	4.37414	9.32989	7.79542	7.09931	5.90317	4.98973	8.22734	10.5747	3.1229	8.83079	10.2277	10.6296	5.61493	6.09236	2.37364	3.12154	4.6752	2.19	3.24049	8.4583	5.70654	7.71044
4.8777	10.5748	5.16484	8.65501	1.47126	6.89835	6.02304	5.25555	2.37478	5.95895	4.54116	2.57957	2.65513	3.05069	5.06411	4.3681	3.63598	4.35175	8.25921	7.2551	4.83076	2.8335	10.52	2.59573	1.83458	8.58494	8.58142	6.09748	4.44009	9.64219	8.37801	2.45936	5.8356	5.02845	8.51821	10.2637	1.95448	8.5303	9.0492	9.92351	8.17091	6.45939	2.83311	7.42996	6.55431	4.04127	3.35919	6.36928	5.32753	8.15863
5.10521	10.4678	5.95878	7.20202	1.47885	6.87546	5.84302	4.45657	1.92917	3.81561	3.75545	2.34342	3.0823	0.228176	5.07004	4.3719	3.14901	4.58237	8.26718	7.42291	4.85104	3.41548	10.7181	2.83097	1.3975	8.03866	7.09206	6.50559	4.89175	9.45247	8.26042	8.12854	5.78886	4.92979	8.42917	10.9076	1.59367	8.7163	8.94366	10.7181	5.95868	5.69226	2.65477	1.68898	5.83935	2.28434	3.57831	8.62934	5.57653	8.12392
4.85905	10.453	5.43126	7.71983	1.66072	6.52838	5.8636	5.19195	2.31414	4.8504	4.42418	3.30742	2.56943	1.42039	5.40355	4.47463	3.50367	4.02019	8.64166	7.60768	4.90773	3.51236	10.8475	2.7644	1.72913	8.40052	7.6759	6.83698	4.65645	9.43263	10.225	7.3021	5.74972	4.52934	8.59161	11.5557	1.74126	8.89137	11.5726	10.6968	9.22087	5.83892	2.73747	4.79125	7.25316	3.00504	3.39245	7.38705	5.61663	8.1616
5.05714	10.3435	5.52026	8.45316	1.43335	6.61927	6.05721	4.39735	2.15483	5.54028	3.48912	2.88469	2.21385	1.43541	5.2311	4.16833	3.67289	3.92522	8.08171	7.5288	4.66977	3.77202	10.6604	2.9005	1.54329	8.48997	7.83728	6.22859	5.256	9.5285	8.19656	5.45566	5.7785	4.3799	8.48437	10.5544	1.25585	8.66619	3.84438	11.099	5.35826	6.25515	1.99209	2.52066	7.51739	3.23975	3.28212	7.95602	5.54662	7.78139
1.89686	10.5982	2.86272	5.54523	1.61425	6.3823	6.56512	4.69367	2.63157	6.86905	5.33492	3.38539	2.82794	2.49981	4.13927	4.92945	3.48434	3.74574	8.92171	7.86382	5.36294	3.04425	10.8221	2.36812	1.2123	8.96451	8.79189	7.04539	4.43119	8.95179	8.55638	3.75686	5.78183	4.4694	8.27434	8.75494	1.05304	8.76432	8.02083	10.9358	8.33331	6.09954	2.66198	2.26095	7.26782	3.65455	3.02155	7.20454	5.53627	8.11241
3.42836	10.4913	5.53333	6.98957	3.10631	7.25232	6.21754	5.10122	2.96785	6.49462	5.12714	3.60656	3.81903	2.04183	5.04996	6.01073	4.38383	5.13982	8.64531	8.10577	5.02232	4.65744	10.6168	2.81927	2.09701	10.4165	8.5778	7.20016	4.70582	9.70343	9.60781	5.11022	5.9842	4.97671	8.88517	9.83384	2.45909	9.06569	5.98123	11.4092	8.74036	6.57728	2.55465	3.73696	6.51292	4.21633	3.52012	8.49723	5.5309	8.94029
1.81439	10.3439	3.24284	4.74769	1.62526	5.99002	6.25842	4.2971	1.71961	5.64271	3.90434	2.65694	2.73161	2.01257	3.54292	3.94266	3.13033	3.93571	6.6105	7.41154	4.21221	3.32288	10.8016	2.2137	1.22302	10.1651	8.52654	6.56794	3.49642	9.15284	6.51643	3.67359	5.66137	4.02497	8.17086	8.66085	1.2522	8.82367	4.89131	9.86177	5.93662	5.70712	2.28054	3.74098	7.53338	2.02129	3.6225	8.06705	5.5591	7.26129
4.58277	10.4438	5.22991	8.14542	2.51097	6.69742	6.12912	4.51182	2.48738	5.75729	3.51919	3.70957	2.99781	0.886764	4.90236	4.12299	3.4694	3.93354	7.80733	7.46099	4.54445	4.33057	10.6244	2.84882	1.83866	10.7343	7.72608	6.47542	4.10536	9.43313	8.43863	2.44809	5.39654	3.84111	8.30424	10.0454	3.56055	8.71008	9.7283	10.9794	9.05664	6.25504	2.00757	2.92885	5.59526	2.49917	3.68306	6.35875	5.21251	7.7938
4.40879	10.6385	5.48317	7.95945	0.908117	6.24882	5.97079	4.97722	2.21509	4.82191	3.20818	2.13776	1.83333	0.671931	4.67861	4.19212	3.25684	3.67985	8.15063	7.62388	4.89898	3.80373	10.7347	2.34109	1.40478	9.16013	7.71924	5.88141	3.58828	9.17086	7.60221	4.94408	5.8886	4.29995	8.40147	10.1342	1.46161	8.49903	8.28766	10.6376	6.15492	6.25629	1.46349	2.88754	6.7051	2.78326	3.24283	7.40819	5.32835	7.77883
5.26138	10.6354	5.90176	8.63697	1.85433	6.92604	6.08296	4.97404	2.66171	5.353	4.19402	2.3956	2.9807	1.19975	5.96976	5.12497	3.6032	4.54853	8.72667	8.07573	5.00485	3.91201	10.7438	2.93942	1.54647	8.60192	8.0325	6.1316	4.39853	9.20355	8.53944	7.28396	6.12479	5.10874	8.59288	10.4057	1.39308	8.83141	6.28085	10.8397	6.32525	6.37211	2.67296	1.54709	6.73279	3.03986	3.98831	7.98106	5.48503	8.24856
4.71482	10.3665	5.95567	9.35023	1.6297	7.00491	6.2155	4.94289	2.70359	5.87925	4.6053	2.98128	3.44085	1.33218	5.96476	5.27735	3.77939	4.65396	8.30331	7.96314	5.11572	4.40748	10.722	2.67608	1.71451	9.72156	7.851	6.12162	4.50559	9.13203	8.82794	7.34589	6.17298	5.02774	8.74973	10.5359	2.62459	8.99233	8.23863	11.0287	6.37187	6.8595	2.1985	4.87573	6.36046	4.07383	4.4253	9.48004	5.85453	8.30583
5.21744	10.3816	6.21746	7.78224	2.6403	6.9314	6.03021	4.82823	2.59685	4.61859	4.84707	2.53458	3.60229	0.349761	5.69532	5.48449	4.01385	4.91648	9.42572	8.09259	5.30427	4.60791	10.5723	3.05589	1.7646	8.83999	7.62206	7.14651	6.46591	9.62555	9.86397	7.47682	6.1291	4.76013	8.73075	11.1251	2.09214	8.98727	6.62683	11.758	6.88852	6.22721	3.19418	2.32289	5.5851	2.70276	3.95405	10.1808	5.63903	9.03696
4.68695	10.4192	6.25933	9.40921	1.78179	7.45573	6.21906	5.28366	3.34721	6.28587	3.95343	1.66362	3.249	2.09653	5.40822	5.31036	3.9301	5.02472	8.63579	7.89821	5.80259	4.26793	10.5078	3.08256	1.90103	8.71631	8.42803	6.48149	6.10856	9.61519	7.40534	5.61032	6.0093	5.26199	8.54466	10.2379	1.68699	8.98977	9.82842	10.7325	6.98595	6.76483	2.61911	2.45644	6.07829	3.02623	3.80009	7.7608	5.44685	9.2224
3.40491	10.1052	5.37757	6.70406	0.775269	6.06776	5.83453	4.47256	1.81764	4.23045	2.90357	1.68009	2.64523	0.262376	4.10394	4.07793	2.78315	3.62016	6.78133	7.09067	4.47643	3.58532	10.291	2.20003	1.42017	9.31331	6.32353	6.37003	4.6761	9.31504	7.51153	4.54707	5.44674	3.69221	7.88247	8.83368	1.51171	8.63217	5.62448	10.8916	9.0755	5.47166	1.10537	2.92498	5.68783	1.75636	3.05939	7.23222	5.37266	7.38018
5.2783	10.3007	6.33813	8.1819	2.68875	7.77928	6.09245	5.22103	2.64817	5.07908	3.77842	2.68035	3.29836	1.79012	4.74808	5.29426	3.95184	4.594	8.52462	7.93626	5.99087	4.69009	10.5373	3.13949	2.39247	8.71833	8.07262	6.581	5.613	9.47505	8.4987	6.42849	5.94951	5.14403	8.58478	10.6584	1.49471	8.94651	9.71174	12.3724	7.06715	6.51482	2.97918	4.66412	6.50445	2.49399	4.38546	7.77317	5.68899	8.67084
4.63311	10.4848	5.56347	7.97929	1.75976	6.36248	6.39898	4.10946	2.91919	6.08854	4.99134	3.97043	2.83006	2.51905	5.36434	4.69203	3.59363	4.84325	7.47199	7.17712	4.30341	3.89764	10.6016	3.68307	0.843687	8.82634	8.46148	7.34515	4.71196	8.97485	10.1143	3.1544	5.44917	3.52189	8.85903	9.51711	1.36238	8.76062	7.56075	9.51491	8.66856	6.16343	2.17341	3.73539	6.18161	3.63798	3.64247	7.13594	5.79651	7.91036
5.43289	10.491	6.69113	8.04645	2.59378	7.10299	5.89945	4.45293	2.41153	4.63259	3.65547	2.5959	3.03642	1.06901	4.23302	5.11141	3.80234	4.60542	7.99278	7.432	5.0586	3.81154	10.8544	3.07284	1.86775	8.84485	7.9986	6.50928	4.88791	9.70424	7.60567	4.43925	6.00778	5.69219	8.1015	9.72525	1.3401	8.88524	7.3019	11.3192	5.78073	6.27922	2.80778	2.93713	5.29206	2.58892	3.6527	11.673	5.69062	8.49315
4.51782	10.3248	5.76114	8.6711	1.86811	7.20824	6.06868	5.15344	3.14415	5.36468	4.14733	2.03867	2.8847	0.765713	6.35323	5.20045	3.94712	4.79986	9.10909	8.0141	5.3416	3.33216	10.5089	2.89504	1.91816	8.399	8.08975	6.38545	4.73736	9.21937	8.44431	6.80481	5.90269	5.41125	8.65739	9.83718	1.26009	8.90455	11.4715	13.1425	7.29706	6.46293	2.16678	5.50879	6.957	2.7936	4.29959	7.67475	5.3573	8.59412
4.80557	10.5064	5.63867	7.89029	1.08676	6.20163	5.68535	3.9162	1.90287	4.45735	3.84001	1.56681	2.10222	1.44219	4.58227	3.7666	2.91721	3.64941	8.35809	7.01744	5.44205	2.80516	10.8218	2.18001	1.00445	8.25479	8.10823	5.05326	4.35793	8.03826	7.14866	4.79227	5.58805	3.44554	8.17786	10.1554	0.762414	8.57775	10.7888	9.95249	5.98443	5.54209	2.58075	4.36847	6.7406	2.88368	2.82409	7.03673	5.33044	7.40766
5.00181	10.6287	5.91984	9.15772	1.03751	6.8012	5.96796	5.4085	2.598	5.97573	4.42715	2.83557	2.64442	3.034	4.64834	5.38675	3.92231	4.30888	8.42352	7.70751	4.84978	3.51169	10.9301	3.12613	1.80304	9.83313	8.73167	6.57322	4.54593	9.48705	8.05696	4.7154	5.84989	4.72706	8.94187	9.65202	2.19321	8.93676	8.94949	11.1753	7.25647	6.70089	3.131	3.52134	6.41771	3.37969	3.74221	8.15005	5.47432	8.39112
4.08955	10.6314	6.46889	9.17798	1.37119	6.63228	6.08984	4.78701	2.58355	5.87366	5.22513	3.1822	3.12699	2.58752	5.26523	5.36811	3.94522	4.63794	8.13805	7.7131	4.94383	4.80928	10.7135	2.44664	1.62713	8.97008	8.62533	6.83628	4.78017	9.37418	8.68154	9.45647	6.08516	4.92485	8.56102	8.65301	2.01593	8.85876	7.96105	11.9702	8.45097	6.5084	3.19016	2.53523	6.51989	3.49759	3.85438	7.96475	5.54625	8.2362
5.30425	10.6493	4.63631	8.8907	1.14813	5.98836	5.81438	4.50337	1.75964	5.62921	3.71321	1.73207	2.05055	1.98122	6.3085	3.82566	3.30107	3.1175	8.15329	7.04899	5.01117	3.00289	10.5585	2.65574	1.21186	8.40819	7.43269	6.15549	4.06219	9.29088	9.26085	3.70744	5.56979	4.34307	8.44595	10.4116	1.01514	8.16601	9.75402	10.323	5.71227	6.49445	2.34555	2.07494	6.40981	3.63458	3.2806	7.82586	5.80501	7.57681
5.1324	10.4173	4.90392	8.96753	1.67705	6.47429	5.94882	4.22165	2.74991	5.64378	4.37004	2.67969	1.91166	2.20247	6.24917	5.00784	3.58628	3.97367	8.27843	7.31597	4.47516	3.70641	10.4803	2.40717	1.13033	8.70748	8.29072	6.26803	3.65783	9.15962	7.69734	5.59239	5.53381	4.22972	8.34604	9.26715	1.12233	8.41476	6.64527	10.6675	6.14043	6.62476	2.14579	2.11987	6.32626	4.48713	3.80784	7.50992	5.23629	7.72496
5.09832	10.3933	5.43689	9.18865	1.41468	6.88505	5.81131	4.0347	2.0565	5.60524	4.25969	2.06715	3.12894	1.77956	6.4196	5.08192	3.11223	3.97999	8.00165	7.26845	5.27848	3.64415	10.0554	2.15224	1.46647	8.585	7.7183	6.10829	5.15113	8.89568	8.06966	6.52407	5.42519	4.13632	8.5936	11.2387	1.38185	8.41498	9.28121	11.0812	6.46519	6.18871	2.20687	5.13676	6.27272	4.14642	3.95401	10.1483	5.25693	7.9925
1.43587	10.3932	4.36476	8.61233	1.36566	5.93413	5.8439	3.65837	2.18213	5.46056	4.06564	3.37423	2.3682	2.1187	6.32444	3.18655	2.84467	3.39969	7.9762	6.74369	3.85906	1.83961	10.4967	2.29036	0.988526	7.86278	7.8575	5.68442	4.05386	8.2631	7.42631	4.15755	5.44482	4.58397	7.67079	9.21865	0.290126	8.18512	10.4414	10.3431	5.27203	5.96081	1.25671	5.14231	5.33106	2.61859	3.06915	7.33004	4.88148	7.2521
4.71196	10.3558	5.60398	8.74116	1.17513	6.63102	6.02272	4.30693	2.29899	5.30163	3.9025	2.62408	2.39985	2.46749	6.15605	4.55843	3.30444	3.9344	7.70118	7.29891	4.93615	3.90846	10.2519	2.81652	1.64555	8.8421	8.37329	5.52883	3.99692	8.98357	8.96272	3.26784	5.24499	4.52691	8.03263	11.0411	1.54473	8.33704	11.0016	10.6564	6.07046	6.46726	2.57907	3.46583	6.23177	3.17602	3.88574	7.56843	4.96787	7.70891
4.7428	10.5113	5.34608	8.88482	1.23625	6.65557	5.92849	4.88585	2.78395	5.55269	3.66168	1.76746	1.9967	2.20624	6.36378	4.65978	3.66	4.18316	8.57087	7.41237	5.22341	4.51174	10.232	2.74195	1.80073	8.72077	7.84768	6.05887	4.86187	9.45559	8.59063	6.08685	5.68386	5.37911	8.44067	10.918	3.11819	8.63827	11.287	10.4725	6.0703	6.47704	2.7187	3.13158	6.24493	2.24099	3.87715	7.93954	5.28927	8.4793
4.95125	10.414	6.47029	8.71869	3.30522	7.61899	5.8449	4.68975	3.18659	5.18982	4.12246	3.25637	2.95934	1.50753	6.32838	5.6628	3.78433	5.01375	8.37912	7.52085	5.55797	4.47571	10.3599	3.01904	1.72597	8.16974	7.35093	6.20312	5.07222	9.41023	9.2617	6.24061	5.69055	5.64862	8.53966	10.3011	2.00772	8.70174	4.8418	10.9624	7.0727	6.02613	2.84775	2.40821	6.73267	3.34723	4.17993	9.85695	5.28434	8.77006
4.14325	10.453	4.86887	8.22549	1.52842	6.26248	5.72561	4.30015	1.94657	4.58238	3.30784	1.1351	2.18495	1.62127	5.75384	3.69632	3.49298	3.37925	8.73179	6.8059	4.61047	2.30731	10.1741	2.29347	1.32668	9.71036	7.90286	5.44263	4.12763	8.7993	6.50865	3.44752	5.48071	3.51431	8.16404	8.56719	0.774708	8.10734	10.8577	10.5241	5.50837	6.35914	2.37561	3.06771	5.44821	2.77196	2.77295	6.66839	5.44261	7.29869
2.42414	10.4281	4.79704	8.08257	1.30063	5.55694	5.81579	3.90306	1.94778	5.31625	2.91469	2.69341	2.28481	1.51717	6.85925	4.36765	3.12909	3.49615	7.93593	7.30804	4.40259	3.00213	10.5537	2.21033	1.13532	9.92044	7.68061	5.27157	3.33288	8.91977	7.37879	3.08566	5.30008	3.8839	7.97805	10.808	1.96112	8.32888	10.0905	10.4905	7.29129	6.06622	1.24326	4.25356	5.55226	3.29174	3.19526	6.48755	5.15394	7.48969
5.20369	10.475	4.77241	8.77437	1.69779	5.96564	5.63837	3.7125	1.57036	5.49473	2.2011	0.650155	2.07772	1.84228	6.12278	3.64947	3.09003	3.4168	7.70321	6.71803	4.37893	3.62837	10.5713	2.28815	1.06596	7.92274	6.30503	5.42246	5.65567	9.36247	7.34615	6.01326	5.54955	4.17827	7.94353	10.1903	0.827187	7.99816	3.73903	9.98823	5.83513	6.12094	2.41975	3.25729	6.05876	2.96008	3.24193	7.22457	4.9018	7.48915
4.60207	10.2382	6.15322	7.69768	1.12194	6.73109	5.69429	4.55145	2.49537	4.64078	3.5518	2.87758	2.65428	0.703672	5.39892	5.00679	3.30868	4.10449	7.45352	7.11187	6.01078	3.77679	10.6179	2.58126	1.43095	8.91256	7.48794	6.489	4.76927	9.06905	8.96144	4.61474	5.54978	3.72152	8.51062	8.00297	1.35058	8.48653	4.69091	10.6114	7.52544	5.98535	2.87324	2.30287	6.28003	3.00675	3.90215	7.52903	5.08471	7.88988
5.46468	10.2096	6.25962	8.98841	1.31214	7.56046	5.78488	4.51406	2.92318	5.80719	4.05741	2.86743	2.90075	2.53373	6.28007	4.70412	3.75881	4.93156	8.28629	7.55779	5.17715	4.66559	10.0824	3.0796	2.17357	8.96991	8.2023	5.70146	5.59508	8.99101	8.88413	4.66452	5.86973	4.89557	8.25354	10.5259	1.60387	8.6058	8.44341	11.8257	7.00048	6.65387	2.55667	2.84763	6.57294	3.20938	3.99053	7.82303	5.12485	8.20905
4.47646	10.3049	5.96313	8.60678	1.41472	6.72776	5.7108	4.47634	2.41385	5.42392	3.34608	2.08393	2.60303	1.96375	6.93845	4.36729	3.31219	4.22351	7.75788	7.20879	4.68184	3.46608	10.5059	2.62376	1.37298	8.29132	7.32627	5.99449	4.20224	8.77633	8.08533	5.35905	5.55822	4.26112	8.40821	9.18836	1.18273	8.30658	6.98883	11.0767	6.07066	6.18891	2.47858	1.67898	6.60424	2.90781	3.42149	7.41213	4.96306	8.07324
3.38981	10.094	0.35885	7.66387	0.998134	5.81088	5.49818	3.64155	1.56967	6.73585	5.08169	2.02056	1.77114	3.1474	5.73841	3.84475	2.82239	3.72231	7.4089	6.45083	5.35616	3.22633	10.2189	1.97163	1.25411	10.0134	8.03202	7.91281	4.14376	9.10144	8.9905	3.1456	5.09582	4.05093	8.31412	8.15492	0.842331	8.13105	5.61911	9.67319	8.21836	6.04911	2.63987	4.28867	5.47293	6.75141	3.13958	7.57223	4.98211	7.36462
4.83661	10.3298	5.97903	9.27055	2.00872	6.91081	6.06273	4.75177	2.69945	5.49145	3.62732	1.61251	2.40774	2.1857	6.46492	4.81538	3.96184	4.6139	8.10035	7.69775	5.53431	3.86105	9.87476	2.78913	1.747	7.95156	7.94487	6.02959	5.48252	9.38345	8.66295	5.10768	5.51356	5.15898	8.44143	10.68	2.42669	8.58491	7.79693	10.6728	6.56869	6.7492	3.12976	1.90539	6.39175	3.56081	4.20589	7.71251	5.26907	8.50009
4.32274	9.83524	4.86153	8.92026	0.808882	6.92581	5.64357	4.81487	2.32986	5.4306	3.22789	2.37374	2.8598	2.01034	6.17793	4.73531	3.8302	4.36316	8.15959	7.3872	5.34897	3.38634	10.3812	2.70104	1.66819	7.67078	7.51885	6.2898	4.63789	9.41468	8.04187	6.91916	5.49228	4.81124	8.35432	10.5484	1.65362	8.59413	6.75332	11.3017	6.90368	6.24484	2.53756	2.41493	6.43351	4.80655	3.29565	8.12517	5.25636	8.12615
4.54903	10.3278	5.71129	7.49699	2.41771	6.71185	5.50619	4.17663	2.29191	4.11708	3.09344	2.91414	2.99687	0.304404	5.8566	4.40077	3.1605	3.75827	7.94369	7.24372	5.80613	3.35278	10.4644	2.8528	1.42805	8.50578	6.94444	5.92404	4.02403	8.67258	8.32329	5.96334	5.5626	4.32652	8.30239	8.8701	1.17914	8.34217	7.18405	11.4999	7.3373	5.63332	2.86347	1.81112	6.29146	3.16609	3.11522	6.89265	5.40554	8.00654
4.9664	10.5892	5.38631	8.12309	1.42299	6.38949	5.90291	4.53589	2.54371	4.0875	4.11459	2.37339	2.31992	0.920982	6.25629	4.22262	3.09243	3.73109	8.51046	7.32304	4.51993	3.5423	10.4491	1.97719	1.35857	7.95228	7.5916	6.10639	4.5298	8.80532	8.23366	4.54802	5.46358	4.49937	8.33251	10.8463	0.890531	8.51217	7.43401	10.6079	6.97541	6.24648	2.52023	2.05459	6.46379	3.43928	3.45907	7.60201	5.26502	7.66854
6.00861	10.4647	6.30012	9.45429	3.24442	7.33241	6.00687	4.67812	3.22483	5.7934	4.46335	3.12766	3.40015	2.41996	6.60039	4.95303	3.72467	4.54602	8.5231	8.09106	5.9453	5.01333	10.3357	3.13388	1.86776	8.37881	8.28037	6.63289	5.30833	9.2519	8.98936	6.49867	5.97134	5.51593	8.51917	10.7978	1.76633	8.80224	6.62531	10.9911	7.22539	6.73413	2.52637	7.3026	7.00185	2.9538	4.87386	8.42847	5.10262	8.90626
5.39686	10.3317	5.53128	7.61961	1.03764	6.43522	5.80451	4.65741	2.36225	4.39121	3.17955	1.28314	2.04929	1.49635	6.24541	4.45397	3.16626	3.67035	7.7309	7.28675	5.14047	4.19424	10.3485	2.65243	1.30281	7.44422	7.85588	5.96425	5.18593	9.27932	7.92484	3.39766	5.82711	4.6244	8.2261	10.3154	1.11589	8.3673	4.40775	10.4242	6.35092	6.27551	2.87673	1.78112	5.88715	3.11088	3.72076	6.4788	5.20469	7.94293
4.90999	10.2892	5.61715	8.84529	2.0769	6.29624	5.71575	4.67718	2.17593	5.25229	4.28002	3.85953	3.08704	1.74089	6.19942	4.68349	2.9148	4.04637	7.69243	7.13111	5.03165	3.38954	10.3984	2.62389	1.49116	9.53915	7.92842	6.41648	4.26811	8.94161	8.72871	8.05943	5.75617	4.16684	8.70068	9.46863	1.3181	8.53894	3.69991	11.8747	7.39568	6.26579	2.43198	2.47196	5.92455	3.97866	3.42184	8.23255	5.08979	7.87295
4.75232	10.5009	6.80287	7.87038	1.19064	7.75826	5.63385	4.9967	3.6279	4.29026	5.38341	3.67446	3.83018	1.13718	6.49914	6.43614	4.39217	5.38861	9.84306	7.14344	5.53717	3.12499	10.4001	1.65171	1.87623	8.76099	7.64752	7.24391	4.21734	9.86614	9.66026	8.34196	5.66975	4.65315	8.31615	8.55427	2.80903	8.74317	7.78058	10.2249	7.79211	6.35371	3.51312	2.11436	8.34284	2.5892	3.95364	11.7287	5.42456	9.25788
3.8164	10.6387	3.4783	6.67186	1.12657	6.45251	5.95142	4.11208	1.60031	4.34257	3.86563	1.72152	2.17848	0.22815	3.62889	4.40181	3.19449	4.18568	8.12599	7.51667	4.93011	3.87923	10.7769	2.52525	1.58674	8.21258	8.13596	6.02712	5.08718	9.51579	8.39649	5.10305	5.73366	5.10251	8.16614	10.087	1.00661	8.59935	7.25402	10.7602	5.9185	5.5512	1.92131	2.48978	5.93353	1.16118	3.28157	7.69561	5.45022	7.63168
4.18811	10.57	3.07674	6.73506	1.52554	6.88411	6.01156	4.41532	1.62138	4.80894	4.00609	2.14907	2.45828	0.354736	2.71672	4.76736	3.3028	4.45891	8.35276	7.8095	5.27209	4.19527	10.5848	2.73259	1.57533	8.3377	8.33698	6.06533	5.43717	9.81163	8.63941	5.37422	5.77134	5.30075	8.20915	10.3672	1.30856	8.66715	7.35991	10.9306	6.2222	5.50821	2.21496	2.63684	6.26888	0.592889	3.73196	8.0409	5.45313	8.02171
3.89996	10.4581	3.85945	6.55239	1.58668	6.30949	5.83238	4.43754	2.00286	3.92292	3.63915	2.09419	2.06975	0.279037	2.68886	4.49777	3.20154	4.07761	8.40835	7.17945	4.52584	3.3145	10.6011	2.30703	1.51423	10.3305	7.10053	6.48083	5.04345	8.55409	8.489	6.17011	5.77398	4.89596	8.36651	9.38636	1.43096	8.57741	4.0055	11.754	7.34934	5.95272	1.87066	8.0193	6.03277	2.44177	3.07228	6.77008	5.3905	7.87545
4.81758	10.5073	3.84763	8.96007	1.91049	6.85962	6.02149	4.8855	2.3382	6.44451	4.43818	2.87422	2.60325	2.54261	4.26357	4.84315	3.6851	4.58017	8.47012	7.59087	4.80145	3.21161	10.6054	2.63829	1.68397	10.0834	8.94723	6.65852	4.68317	9.76601	8.70072	5.23617	5.8591	4.9185	8.42569	10.0575	1.6375	8.81289	7.973	10.9853	6.70432	6.58467	3.02027	2.83624	5.8349	2.46997	3.70141	8.35078	5.46837	8.27806
4.43594	10.2842	3.71462	8.32656	1.2842	6.76265	5.89244	4.74478	1.83157	5.21278	4.24242	2.65683	2.15405	1.22421	2.48114	4.48782	3.89438	4.14922	8.08926	8.02635	4.80254	3.68275	10.6831	2.73098	1.24309	9.52042	8.58361	6.3333	4.71538	9.37761	9.18152	6.35033	5.52552	4.81645	8.11753	9.54857	3.46645	8.6315	5.58884	10.5073	5.94394	6.05876	2.78238	3.3393	6.55034	2.54298	3.45143	8.35634	5.51826	8.18362
4.7593	10.5682	4.0515	8.29792	1.6706	6.80025	6.11508	4.35774	2.78252	6.11713	4.97793	3.98537	2.83881	2.22503	4.79923	5.0599	3.60881	4.39946	8.05516	7.56785	4.76824	3.89805	10.7119	2.62771	1.27479	8.70632	8.60343	6.32296	4.29268	9.93383	8.50405	7.2604	5.84722	4.11649	8.36132	10.4865	1.8577	8.80685	4.39825	10.5025	7.13306	6.42062	3.00168	2.52609	5.82241	2.56885	3.47816	8.14238	5.52108	8.24626
4.2887	9.41906	3.74131	2.55995	1.02567	6.61695	5.96916	4.65563	1.60741	3.43605	3.08839	1.63828	1.9497	-0.393432	3.46553	3.93597	2.85544	3.925	7.84053	7.81636	4.86974	3.28598	9.96611	3.02149	1.18906	7.30658	7.48312	6.09041	4.94913	9.2171	7.41778	3.36037	5.59429	5.04825	8.23513	10.8113	1.0859	8.6841	9.84003	10.0693	5.43947	4.56075	1.68812	4.46619	6.87014	1.36601	3.20223	6.85679	5.46839	7.81961
4.28668	9.29425	2.26709	2.38047	1.05267	6.75417	5.94373	4.87177	1.97865	3.07755	3.10601	1.70308	2.02779	-0.39421	3.47436	4.02613	2.74962	4.10571	7.86219	7.95995	4.93693	3.34593	9.91533	3.16786	1.44182	7.35169	7.52004	6.1096	5.13197	9.34202	7.51006	3.40175	5.6731	5.26506	8.25454	11.0749	1.13592	8.67662	9.93315	10.3688	5.45071	4.47776	1.89834	4.83929	7.0992	1.37317	3.28342	6.95254	5.48814	7.96468
4.39143	10.4005	3.66537	8.23315	2.02622	6.57924	5.97837	4.54624	1.74108	5.1704	4.16396	3.36956	2.48615	0.787741	3.94494	4.61196	3.22596	4.02246	8.34324	7.53809	4.57591	4.14103	10.8115	2.3675	0.504953	8.81711	8.60018	6.31854	4.94685	9.24589	7.62757	5.35698	5.61997	5.07587	8.16836	10.6685	1.29745	8.754	8.34923	9.91369	5.27194	6.24256	1.57057	2.70189	6.45616	2.10356	2.97952	7.81456	5.51525	7.8793
3.84006	9.98917	3.84121	6.56865	1.04719	6.58268	5.89285	4.90729	1.70324	4.31908	3.10519	1.32025	2.21111	0.491216	3.85742	3.82914	3.13147	4.00017	8.63646	7.40937	4.68155	3.67982	10.3777	2.51712	1.39884	7.90837	7.55608	5.65392	5.02985	9.36873	7.73077	4.13661	5.5808	3.79038	8.2321	9.36826	1.36228	8.46837	4.74895	10.6685	7.35767	5.54847	2.4707	3.56789	6.40514	1.8713	3.38323	7.5776	5.53574	7.84641
5.19554	10.5487	3.94825	8.74556	1.46138	7.006	5.9118	4.37077	2.18217	5.65193	4.96871	2.726	2.39854	2.07224	4.29541	4.76885	3.41866	4.30467	7.50564	7.39866	4.55972	3.94159	10.7198	3.0277	1.15683	10.0774	8.11403	6.47202	3.12968	8.50819	7.51375	3.36601	5.64493	3.93785	8.41747	9.66587	2.46923	8.7652	6.43893	10.7833	6.28069	6.23818	2.44474	2.71794	5.71891	2.60118	3.3576	8.11971	5.53659	8.16057
4.27068	9.37844	5.26178	4.26825	0.57507	6.10921	5.88974	4.13447	1.77984	3.1607	2.5718	0.777566	2.03893	0.162404	4.66019	3.85159	2.59508	3.50805	7.54627	7.50139	4.80398	3.83833	10.0622	3.11244	1.31993	8.34292	5.86777	5.30724	4.50117	9.35612	7.25781	5.97426	5.53701	4.6077	8.22944	10.0144	1.36298	8.32771	8.07555	10.4332	6.12608	4.33935	1.85465	3.00065	5.97126	1.20798	2.8449	6.84634	5.70573	7.47668
4.36921	10.6439	5.03173	8.41269	1.20501	6.50831	5.94179	4.66588	2.02946	4.80615	3.52004	1.44689	2.52392	0.807433	5.08434	4.55877	3.21849	4.07592	8.12215	7.35543	5.08561	4.4824	10.7479	2.41013	1.6457	8.33794	8.09555	5.94041	5.36159	9.61425	7.79277	6.32733	5.69603	5.49636	8.25862	10.3353	1.57055	8.63146	5.37727	9.95962	6.825	6.61443	2.8654	3.01844	6.38906	2.42081	3.33331	7.2313	5.07161	7.82343
4.86537	10.5	5.52545	8.46183	0.971887	6.80051	6.05806	4.62594	2.35248	4.74194	3.19191	1.07923	2.41294	0.710414	4.4969	4.62069	3.30233	4.10628	7.78848	7.76308	5.49899	4.12518	10.5828	2.53475	1.53572	7.96246	7.46516	5.82	4.79561	9.49987	7.62639	6.22214	5.84684	5.24959	8.40363	9.52511	1.59478	8.57529	5.60909	10.9605	6.06477	6.23764	2.48765	4.70771	6.65377	1.96158	3.95998	8.12534	5.00391	8.25064
4.49104	10.3453	4.81407	9.07748	1.21337	6.51733	5.83107	4.45433	2.09863	5.23571	3.62753	1.97705	2.52882	1.46181	4.62376	4.58996	3.28898	3.95964	7.78311	7.21994	4.95033	4.12928	10.5807	2.42005	1.47348	9.88423	7.88122	6.09789	6.0679	9.62456	8.31228	5.13244	5.6538	4.25272	8.40511	8.42853	1.88646	8.63945	10.1083	10.7261	5.60151	6.43305	2.38003	1.12045	5.54631	3.00631	3.11994	6.80185	5.36414	7.70597
4.30791	10.3597	5.90731	8.41062	1.80848	6.72091	5.93748	4.73086	2.36914	5.1539	4.00836	1.72906	2.93064	0.788187	4.99804	4.94955	3.52036	4.46912	8.03018	7.61019	4.73576	4.08384	10.6572	2.88514	1.58768	8.4009	7.65654	6.4487	4.94809	9.38054	8.86787	3.09544	5.76785	5.30224	8.12312	11.3411	1.39002	8.64756	6.82693	11.056	6.22555	6.52396	2.1079	2.33884	6.01381	2.29867	3.8933	7.06602	5.13014	8.336
4.31372	10.6005	5.49522	7.20579	1.86742	6.43294	5.95611	4.49078	2.35918	4.64967	3.54925	2.69362	2.74787	0.944058	4.57925	4.75323	3.3048	4.20169	7.86344	7.71728	5.30842	3.65731	10.7402	3.16821	1.84437	9.55806	8.27649	5.38802	4.96568	9.68122	9.66498	4.38619	5.84409	3.97722	8.4955	11.0392	2.23637	8.70356	5.04809	11.0381	8.12648	6.50256	2.43815	3.19846	6.87027	2.38558	3.48706	8.33365	5.20449	8.08736
4.65771	10.6208	5.37858	7.17632	1.16156	6.47355	6.00531	4.58936	2.11625	3.40565	4.72828	2.55378	2.39171	1.01651	4.80642	4.40323	2.53476	3.66546	7.85825	7.18598	4.54785	3.65735	10.6218	2.61171	1.42809	9.46705	8.44429	5.89884	4.39549	9.43503	7.61728	3.19439	5.43385	4.44061	8.31178	9.75402	1.17183	8.58295	5.81513	10.6456	4.84908	5.94958	1.22144	3.78135	5.72214	1.93029	3.22985	7.60089	5.37726	7.24613
4.56221	10.2894	5.52568	9.08494	1.40254	6.81725	5.87587	4.74736	2.13977	6.13198	4.26311	2.78336	2.46912	2.11895	4.88058	4.7812	3.76442	4.10984	7.65901	7.30409	4.22147	3.71279	10.7185	2.16132	1.37027	9.9271	8.72317	6.57629	2.19431	9.55134	7.67535	5.3446	5.70573	3.99959	8.37876	9.8493	1.81591	8.77462	4.61321	10.7238	7.10113	6.71622	2.40252	2.3429	6.06397	3.3392	3.25884	6.75487	5.37307	7.75134
4.68488	10.5497	4.24439	8.51438	1.13337	6.65087	5.92307	4.51563	2.43028	5.69885	3.92812	2.32988	2.66879	1.77498	4.1247	4.50879	3.46342	4.46938	8.56948	7.73405	5.30045	2.96395	10.7742	2.33207	1.60268	8.55962	8.69898	6.422	4.73577	9.27317	8.45648	6.01524	5.72474	4.62762	8.22135	9.74544	1.19196	8.85032	7.26709	10.7105	6.36859	6.10274	3.09355	2.14193	6.27551	2.70587	3.44149	7.63302	5.59811	7.94279
5.20279	10.3128	4.32255	7.89821	2.54239	6.75386	5.88538	4.56371	2.19146	4.94539	5.71143	4.26714	2.53732	1.27538	4.25042	5.39095	3.44207	4.66614	8.55304	7.97354	4.48504	3.99107	10.7245	2.35878	1.49544	8.56876	8.73048	6.81284	4.43123	8.16754	9.62895	7.22996	5.51998	4.67482	8.45459	10.4482	1.73956	8.94398	6.9581	11.4489	6.36459	6.05886	2.58763	3.45761	5.967	2.14893	3.36797	8.35116	5.76858	8.10288
4.94565	10.3519	4.8958	9.1265	1.94017	7.64594	6.10202	4.873	2.94427	6.04317	5.18392	3.79326	3.61964	1.32912	4.51679	5.32065	3.90118	4.99056	8.82402	8.12383	5.09137	4.07981	10.5059	2.96806	1.57727	9.12866	8.11591	6.54636	6.22203	8.94137	8.87876	8.88733	5.77188	5.73566	8.698	10.7223	2.19131	9.02372	6.40467	11.6072	6.5635	6.50875	2.28131	4.55928	6.86021	2.9917	4.091	8.8736	5.41732	8.75021
4.91146	10.5674	4.31317	9.58703	3.40225	7.04879	6.04901	4.82087	2.17778	6.21538	4.76655	3.45264	2.59884	2.32139	4.43815	4.99797	3.99346	4.692	8.70667	7.70521	5.20164	4.00795	10.9234	2.57614	1.81723	8.85992	8.7838	7.34329	5.22581	9.4564	9.42594	7.99598	5.91782	5.11581	8.50547	9.71416	1.84097	8.98321	5.70552	11.8829	9.00316	6.6986	2.91717	3.20541	6.62369	4.37078	4.10146	8.16404	5.64513	8.35186
4.59753	10.3395	3.9197	7.49536	1.1653	6.97399	5.93456	4.77921	1.5624	4.46791	4.12984	2.97225	2.29489	0.219221	3.86585	4.7608	3.2581	4.38569	7.39438	7.57643	5.07771	3.76117	10.5257	2.71984	1.3174	8.30934	7.41325	6.19345	4.62667	9.0241	7.87798	3.14017	5.45216	4.45044	8.10576	8.95818	0.99065	8.52121	7.86401	10.8727	5.93942	5.69615	2.60494	2.8775	6.29358	1.76289	3.74387	8.71397	5.3702	7.84132
4.75579	10.4656	4.85842	7.57067	1.24998	7.10719	6.03377	4.7174	1.67505	4.2787	4.22408	3.16262	2.22462	0.144691	4.3754	4.92164	3.18135	4.44421	7.40671	7.63489	5.16505	3.89201	10.6981	2.78699	1.38418	8.32062	7.25536	6.26257	4.70373	8.97998	8.00121	3.25022	5.52246	4.55776	8.21751	9.1157	0.968658	8.63201	7.86814	11.0725	5.8985	5.81381	2.68764	2.96536	6.40655	1.43326	4.00696	8.94682	5.40249	7.85788
5.42495	10.6507	5.27494	8.79478	2.51495	7.18868	5.95756	5.17846	2.49526	5.6007	4.16608	4.20981	2.70197	0.862678	4.22942	5.31847	3.73435	4.62501	8.79033	7.9312	5.09533	4.14503	10.512	3.35388	1.74075	9.15346	8.55814	6.27693	5.76524	9.5755	8.55903	8.05599	5.93393	5.20095	8.5181	9.90075	1.40915	9.11485	5.95176	11.5509	6.58704	6.42762	3.36607	4.71741	6.73457	1.95652	3.96046	7.76944	5.50519	8.47209
5.25749	10.4953	4.71623	9.32737	1.19115	7.49104	6.07858	4.79917	2.78977	5.89202	4.85539	3.5422	2.38624	2.38392	4.8928	5.82062	3.90205	4.78111	8.49509	7.92143	5.43341	3.7795	10.6421	2.72859	1.53411	9.19944	8.94296	6.36583	5.83495	9.74044	9.36654	4.93402	5.96738	5.12499	8.12256	9.51054	1.85387	8.98277	6.98598	11.581	6.41231	6.52525	2.76155	2.72039	6.41251	2.33426	3.64773	7.92303	5.24351	8.76634
4.8867	10.5694	5.28924	9.00152	0.678156	6.84081	5.97743	4.23457	2.19425	5.78311	4.52826	2.90316	2.00307	1.91237	5.08887	5.189	3.46219	4.21677	8.12356	7.46708	4.88704	3.24127	10.7476	2.41024	1.19739	8.78459	8.85996	6.14075	5.29702	9.42936	8.80099	4.3357	5.77901	4.69228	7.88312	8.96169	1.3215	8.82442	6.42862	11.187	5.80004	6.38404	2.33207	2.19484	5.8824	2.4514	2.94144	7.39417	5.19091	8.15764
4.7555	10.1939	4.51452	7.99606	2.99077	6.84382	5.92835	4.67248	1.59527	4.99956	5.00648	2.84088	3.01907	1.67095	4.61414	4.74332	3.13932	4.46345	7.7821	7.33954	4.49028	3.85319	10.6038	2.82524	1.553	8.8885	8.33598	6.75258	3.42703	9.06433	8.43522	5.48324	5.7845	4.9841	8.29714	10.4943	1.6316	8.70818	9.04094	11.0862	6.57141	6.1369	2.39051	3.77521	5.68051	2.26051	3.19351	8.67578	5.53816	7.85842
4.28227	10.2099	3.91236	6.58932	2.33029	6.87682	5.96257	4.193	1.65496	4.55869	3.33799	2.59888	2.73875	-0.475875	4.62257	4.44212	3.31776	4.57788	7.75814	7.44636	4.59562	4.32524	10.6549	2.71984	1.83719	8.76008	7.44203	6.56123	5.45837	9.09789	7.9156	8.19478	5.65543	4.32426	8.17203	10.1181	1.31743	8.80288	9.45525	10.0064	8.15678	5.83288	1.67974	7.82862	5.23224	1.72417	3.55933	8.61886	5.45154	7.7306
4.55904	10.7298	4.21677	7.04436	1.38078	6.9064	5.98851	4.76476	1.92673	4.80054	4.14692	1.99982	2.68002	-0.0764137	4.13302	5.10297	3.4992	5.05322	8.17967	7.79129	5.15444	3.99357	10.7849	2.93174	1.12323	8.36689	7.91445	6.52626	4.11206	9.09885	8.3511	6.06855	5.78178	4.3679	8.38759	8.9216	1.14127	8.81561	6.29196	11.305	5.59636	5.87006	2.80672	1.77264	7.34682	2.60494	3.2443	7.35221	5.50863	8.24783
5.07527	10.4332	4.14135	8.80688	1.29328	7.23225	5.91446	5.1002	2.23379	5.57974	4.73539	2.18726	2.54189	1.22601	4.51245	4.99737	3.39188	4.50704	8.48146	7.91368	5.29455	3.20201	10.628	2.62496	1.69009	9.1116	8.63382	6.41152	4.65279	9.64159	8.53319	5.7845	5.68006	4.59407	8.19013	10.5205	1.33536	8.8094	5.01185	11.3542	5.49259	6.22451	3.94748	2.70282	6.15614	2.16256	4.03914	8.82093	5.421	8.43287
4.94616	10.4514	4.09488	8.89961	1.9481	6.8562	5.96271	4.57871	1.73851	5.86307	4.66466	2.37501	2.65849	1.63201	4.49955	4.30453	3.5245	4.40854	8.43442	7.57837	5.88861	4.41897	10.8595	2.29452	1.40891	9.34169	8.84067	6.65306	5.76594	9.33413	9.22114	5.78863	5.62391	4.58508	8.26789	10.8412	1.41896	8.93786	10.7383	10.8415	5.73511	6.29209	2.6058	1.92791	6.20269	2.34432	3.29008	8.46987	5.36168	7.94278
0.654896	10.163	-1.40139	8.18523	2.7461	7.23559	6.44094	3.13053	1.82478	3.82118	4.47014	2.38524	3.10443	0.79931	3.84141	5.31341	1.25559	4.61141	8.81214	8.75415	5.23477	4.22588	10.8999	3.13615	0.981964	8.36227	8.91164	6.41951	4.35401	8.26487	8.31482	4.8051	5.49355	5.37667	8.5514	9.96437	0.465529	8.94602	7.48185	10.3414	7.0067	5.56505	2.81289	4.00298	6.95311	1.25234	3.09652	8.45063	5.52819	8.76545
1.30061	10.2287	-1.30344	6.97403	3.37276	7.48928	6.40299	3.88016	1.83312	4.52002	4.45797	2.41294	3.32733	-0.394573	4.34481	5.39811	3.27683	5.46049	8.86458	8.44965	5.2966	4.51382	10.6841	3.9983	1.27533	9.47825	8.87532	7.19773	7.98522	9.26442	9.73449	4.44833	5.51218	5.20924	8.41838	9.95419	0.592996	8.97176	7.75152	11.2807	6.44538	5.2095	2.52515	3.39814	6.54853	3.11121	3.87827	8.84304	5.48053	8.85249
-0.393654	9.40421	-1.61519	5.76223	0.817363	6.03481	6.21936	1.57063	1.51189	2.66772	3.85986	2.1273	2.39391	-0.662851	4.04784	4.17148	-0.159924	4.11186	8.42653	9.37957	5.06879	3.21584	10.5764	2.90499	0.13495	7.14571	8.32231	6.33169	4.2236	6.09939	7.87497	0.567754	4.13903	3.87261	7.89411	9.10921	-0.00961662	8.16608	6.84561	10.1515	5.82274	4.72993	2.0225	3.52326	6.84138	0.747344	1.92813	8.01511	4.93178	7.51626
-0.544687	9.72085	-1.55634	7.37704	1.51394	7.03662	6.26098	2.44493	2.04267	4.09937	4.94492	3.36505	2.83299	-0.662851	3.68633	5.47877	0.34955	4.79272	8.29141	9.49967	5.16813	3.19442	10.5671	3.14845	0.463778	7.95532	8.6137	7.06842	4.36864	6.43179	9.07441	3.86215	4.43622	4.86717	8.17515	8.30268	0.243674	8.59763	7.84435	10.5366	6.63796	5.12483	3.21417	4.22186	7.27465	3.80935	2.80187	8.99856	5.17135	8.28798
-0.534851	9.75743	-0.0921958	5.77587	2.51023	6.26975	6.44819	2.44638	1.82625	3.08051	5.78795	3.25183	2.64057	-0.662851	4.64001	4.83443	1.32877	4.46833	8.76396	8.95885	4.53748	4.11981	10.8006	2.93816	0.947135	7.59361	8.42836	7.13406	3.86632	7.61136	8.79303	7.25518	5.37818	4.09337	8.50276	9.00722	-0.147036	8.60487	6.21347	10.6479	6.02593	4.92234	2.92566	2.40337	8.186	3.1628	2.62271	9.23236	5.44231	7.90962
2.11561	10.4274	-1.3994	7.70648	1.79031	7.3769	6.15287	4.51471	1.92048	4.17799	4.39139	3.45274	3.45774	0.394338	3.71731	5.50256	3.33929	5.09555	8.67457	8.69422	5.73756	4.44128	10.8005	3.20174	1.37458	8.79828	8.86343	6.6497	3.79745	10.0168	8.23621	5.78804	5.65476	5.15133	8.42143	10.6017	0.340213	9.06711	8.33092	11.2272	6.72479	5.59091	3.28519	2.80961	6.68898	1.61199	3.35524	7.83361	5.46272	8.9413
2.09091	10.5865	0.704327	7.59244	2.20471	6.55647	6.03653	4.23862	1.13843	6.05787	3.75978	4.41711	2.74464	0.887496	4.70556	4.76579	3.27975	4.34817	8.50586	7.53291	4.54173	3.09012	10.9308	3.0164	1.22979	8.59254	8.23423	6.59126	5.02438	8.8451	8.00877	8.72236	5.53587	4.41811	8.28452	9.73454	1.16078	8.84226	6.04765	10.0629	6.28508	5.82451	2.51316	3.05443	6.55654	2.80916	3.03148	6.47683	5.5026	7.80951
4.43663	10.2419	3.78106	8.07699	1.52204	6.75481	6.0325	4.40065	1.47058	5.86742	4.41715	4.69835	2.29623	1.1471	4.46323	4.13766	3.166	4.52196	7.56941	8.03011	4.98109	3.6983	10.6753	2.77761	1.21199	8.94543	8.87146	6.1902	4.87176	9.0768	8.0817	5.76586	5.69686	4.43206	8.05537	10.0922	0.944065	8.60225	4.71551	10.7168	4.72701	5.88384	2.83274	2.26623	6.14885	1.78117	3.624	7.8748	5.53085	7.7947
5.13902	10.4029	6.92401	9.4673	2.75906	8.03037	6.23737	5.64768	3.72785	5.95021	5.20002	4.09461	3.64087	1.61011	5.7547	5.67227	4.47663	5.71649	9.14275	8.34746	5.68451	5.49756	10.4237	3.55715	2.57486	9.93963	8.52564	7.1135	7.05447	9.22137	9.21455	9.61202	5.93932	6.25233	8.83199	9.76598	3.46303	9.25633	8.45579	11.9936	7.83994	6.90728	3.2737	2.85007	6.70732	4.08012	4.76031	8.39425	5.51952	9.10496
2.90265	10.2888	5.98706	9.19401	1.78922	6.82943	6.1855	4.49057	2.22013	5.5376	5.33763	2.84122	2.54387	1.43431	5.7348	5.34436	3.56898	4.10804	9.4963	7.83938	4.49496	3.14467	10.7043	3.2877	1.41729	9.93489	8.69821	6.78063	5.61038	9.3389	8.7112	6.92697	5.9975	5.11766	8.18425	10.7214	4.01761	8.79509	6.89125	10.6956	6.10927	6.72322	2.26527	5.33927	5.70614	2.13828	3.49281	6.59152	5.70928	8.24175
[truncated: 55 more columns]

## Sheet: CVDIII panel
TNFRSF14	LDL receptor	ITGB2	IL-17RA	TNF-R2	MMP-9	EPHB4	IL-2 RA	OPG	ALCAM	TFF3	SELP	CSTB	MCP-1	CD163	Gal-3	GRN	MEPE	BLM hydrolase	PLC	LTBR	Notch 3	TIMP4	CNTN1	CDH5	TLT-2	FABP4	TFPI	PAI	CCL24	TR	TNFRSF10C	GDF-15	SELE	AZU1	DLK-1	SPON1	MPO	CXCL16	IL-6RA	RETN	IGFBP-1	CHIT1	TR-AP	CCL22	PSP-D	PI3	Ep-CAM	AP-N	AXL
3.78753	2.8213	3.47193	2.98683	3.04841	3.10294	1.08325	2.49005	2.36214	3.92333	4.43742	8.03486	2.85578	1.66797	5.53434	3.72929	2.31304	1.0176	4.77937	5.46671	2.09029	2.99768	4.97481	1.78242	2.26487	3.06471	3.65055	7.26976	6.07489	4.07115	3.35766	5.25116	2.81965	1.86605	2.15317	3.27895	0.594504	3.75324	5.34178	9.36451	5.71102	4.56495	2.47151	3.92404	2.4005	0.234421	2.93536	4.56504	3.97817	7.14787
4.33123	3.02421	3.89934	4.36848	3.62251	4.91851	1.26721	3.01085	2.72434	4.35305	4.63984	8.95873	3.93101	2.52711	6.32645	4.21287	3.43401	2.04813	5.264	5.7994	2.628	4.09049	3.97787	2.45537	2.43566	4.21168	4.21324	7.78833	7.3729	4.67856	5.56795	6.66001	2.85567	1.23903	2.96762	3.50464	1.30679	4.06405	6.08394	10.1764	5.54872	4.64722	3.70374	4.81452	2.42955	1.46754	3.9596	2.95764	4.47227	6.84337
4.62435	3.41956	3.96177	2.9929	3.90194	5.41462	1.46398	3.6051	2.90251	4.11658	4.52631	8.57461	4.16062	3.33027	6.16988	4.37964	3.9125	1.48384	5.21721	5.70554	2.62773	2.86131	4.10149	2.08237	2.38176	4.32101	3.80922	7.89921	7.43921	4.61791	3.03508	6.18303	2.77816	2.64074	5.99858	4.19528	0.710128	5.46079	6.119	10.7248	6.13149	3.1124	1.64866	4.91571	2.76313	0.277858	2.9926	3.90165	4.7563	7.55368
4.89284	3.69856	4.14908	3.28781	4.05169	5.59736	1.49426	3.71603	2.94855	4.25448	4.61118	8.58352	4.98788	3.53342	6.35111	4.68529	4.02	1.74687	4.98944	5.69536	2.92009	3.09712	4.14818	2.25466	2.74303	4.50196	4.0412	8.01656	7.4848	4.75234	3.13627	6.2895	2.84586	2.64186	6.0832	4.28092	1.04692	5.57783	6.32444	10.793	6.14253	3.30499	1.57399	4.90649	2.8826	0.544945	3.10302	4.07342	4.81041	7.69814
4.42255	3.82554	3.93496	3.18408	3.79141	5.3995	1.48882	3.03302	2.04757	4.14023	4.85938	9.22249	4.19454	2.65957	6.19974	4.61235	3.21636	1.51962	5.68643	5.82671	2.55613	3.12775	3.73538	2.06054	3.20312	3.87169	2.86956	8.00444	7.5312	3.7562	3.54561	5.92219	2.5358	2.46809	5.91079	4.25805	1.01085	5.21805	5.54651	9.59932	6.72153	4.96814	2.57556	4.97629	2.7472	1.10953	4.00591	3.59527	5.40065	7.96683
4.98302	3.83339	4.74632	4.20544	4.97696	5.882	1.63495	4.33919	2.98905	4.39066	5.10052	9.25638	4.7766	3.11532	7.0211	4.77307	4.09627	2.6253	6.03218	6.36424	3.44288	3.48026	3.60611	2.54936	3.0407	5.09437	3.8709	8.51247	7.85275	4.49062	3.2229	6.19589	3.38734	3.47168	5.45426	3.27723	1.45654	5.2916	6.2453	10.0495	6.58144	4.89781	-1.81108	5.50329	4.21328	1.65788	5.26288	5.32868	5.18002	7.91836
4.7115	3.5815	4.41918	3.99153	4.64808	5.80475	1.54762	4.1278	2.71094	4.17988	4.86618	8.84041	4.50476	2.65559	6.60039	4.65467	3.82084	2.19394	6.00243	6.07977	3.14993	3.1569	3.43603	2.27506	2.66655	4.57394	3.70156	8.31308	7.71685	4.1369	3.05692	5.98054	2.99969	3.50545	5.2355	3.04132	1.10315	5.26917	5.8412	9.92417	6.30757	4.71458	-1.63385	5.13207	3.86744	1.0597	4.8441	5.07451	5.15571	7.59051
3.48241	3.2756	3.71153	3.04058	3.27522	4.18936	0.907291	3.0289	3.11333	3.75908	4.19373	8.99551	3.18535	2.76214	6.53872	4.28035	3.11026	1.32028	5.43069	5.4126	2.42861	2.84933	3.78381	1.85574	2.46528	3.47579	3.10681	8.05534	7.25855	4.71899	3.00171	4.80345	3.46913	2.65927	5.05459	3.69192	0.573313	4.8748	5.5342	10.679	5.22179	3.41048	1.86754	4.86089	2.45075	1.73502	2.79976	4.69659	4.38424	7.29093
4.26914	3.54456	3.96922	3.01473	4.36204	4.74339	1.50684	4.57477	2.19217	4.16726	4.5024	9.46006	4.12827	3.47284	6.41688	3.92967	3.77957	1.94022	5.70104	5.87078	2.72576	2.87534	3.69987	2.28951	2.8388	4.06918	4.12831	7.91899	7.75483	2.58931	3.37719	4.50188	3.18235	3.06764	4.68305	4.55136	1.24946	4.5357	6.00978	10.3293	5.86944	2.73193	1.45857	5.03451	3.91965	0.796885	4.75756	3.32549	4.76641	7.67922
4.31161	3.42728	3.952	3.00281	4.41337	4.76966	1.50986	4.62134	2.25023	4.20344	4.53138	9.4809	4.21777	3.44992	6.49928	4.12481	3.85047	1.95528	5.80984	5.91604	2.79173	2.85589	3.67311	2.27625	2.89297	4.12208	4.09816	7.89813	7.79887	2.62178	3.50048	4.579	3.31157	3.12539	4.60109	4.52523	1.07929	4.48701	6.06156	10.2861	5.9132	2.80661	1.26755	5.19843	4.06039	0.729633	4.90584	3.29155	4.79242	7.71915
4.67544	3.27676	4.08739	3.64774	3.87633	5.82377	1.13573	3.6636	2.51957	3.92702	4.3311	9.09285	3.46277	2.96051	6.96637	4.30604	3.44783	2.22815	5.01613	5.71314	2.46941	2.51519	4.13657	2.19369	2.89205	4.03671	2.99841	7.87355	7.78053	4.5502	3.06174	5.20956	2.82352	2.6909	6.10613	3.74038	0.572474	5.90679	5.90129	10.5073	5.27395	0.576598	1.92572	5.57904	2.82651	1.82912	2.89051	4.72078	4.53564	7.71712
4.69215	4.43202	4.1328	3.88851	4.05419	5.3743	1.23544	3.20704	2.6702	3.91392	4.2195	9.21246	3.5153	2.83713	6.55614	4.6258	3.12552	2.15233	5.61187	5.73542	2.55024	2.6377	3.88696	2.23163	2.78693	4.26216	3.37055	7.59492	7.74621	4.54144	3.51034	5.33621	2.95408	1.95771	6.19714	3.98073	0.917525	5.95512	5.56769	9.56504	5.50153	0.985313	-1.81108	5.08614	3.15605	0.873972	3.00553	2.92263	4.6023	7.73872
3.52571	2.23234	3.01601	3.16852	3.39967	5.39952	0.898917	3.39808	1.96723	3.72984	4.07039	8.34353	2.98564	2.68962	5.70351	3.97708	2.99887	2.3634	4.77937	5.26792	2.14932	2.49061	4.0885	2.11309	2.2754	3.90266	2.67854	7.56958	7.10759	5.34973	3.58645	5.79272	2.36192	1.64025	5.02415	3.06148	0.78218	4.91781	5.34241	10.2055	5.9692	4.63646	1.83416	4.209	1.44436	1.49875	3.07563	1.98311	4.3474	7.22326
5.24398	4.03078	4.65195	3.67375	4.24156	5.5389	1.30857	3.61455	2.44705	4.48282	4.84666	10.2465	4.08354	3.67715	6.95395	4.94675	3.58646	2.14342	5.31493	6.0848	2.86233	3.49412	4.52507	2.85339	2.97967	4.72735	4.2554	8.56141	7.87993	6.11304	3.99585	5.82306	3.38858	3.09026	7.00367	5.39044	1.08123	6.46016	6.38809	10.7618	6.6351	2.39627	2.14175	4.77838	2.03144	0.979924	2.37617	5.2666	4.4805	7.45882
4.62169	4.36016	4.05771	2.10298	4.19888	5.6059	1.55654	4.32072	2.39953	3.79672	4.408	9.39349	4.01696	4.12094	6.50261	4.46939	3.02838	1.52042	5.54686	5.97968	2.85454	2.62233	3.61778	2.02301	3.83684	3.93828	4.29531	7.94201	8.03029	3.91194	3.84416	5.85154	3.27966	2.83763	5.57134	4.4471	1.26334	5.27582	6.21754	10.1351	6.17161	2.24	3.07092	4.94734	3.43663	1.64693	3.74797	1.8496	4.49841	7.5357
5.02532	3.83677	3.89616	2.24565	4.03216	5.32662	1.38034	2.84231	2.34091	3.97789	4.36079	8.68638	6.42721	2.11663	6.29785	5.02989	2.91832	1.61473	5.88028	5.51617	2.20449	2.30581	3.2174	1.71191	2.59577	4.18368	2.77636	7.49333	7.37775	3.80183	3.20433	6.06092	3.04776	2.2753	5.46608	3.53706	0.930928	5.20747	5.64167	9.70698	5.97401	3.87527	1.6286	5.18696	2.02275	2.07392	2.46393	3.0525	4.20518	7.31114
5.04129	3.71628	3.84978	3.55354	4.45467	5.54384	1.6499	4.03869	1.99425	3.96465	4.3347	9.49314	4.08561	2.84106	5.51591	4.4796	3.50797	2.54916	5.66129	5.85147	2.99059	2.81172	3.47022	2.04418	3.03917	4.69317	2.56006	7.6946	7.95942	6.16345	2.92432	5.86672	2.70616	3.33205	5.67586	3.52103	0.718824	5.74502	5.59318	10.8995	5.51492	3.98364	2.06055	4.92911	3.97584	0.497471	3.47793	4.99649	5.01727	7.76686
4.33318	2.97593	3.5574	3.10776	3.76109	5.2516	0.873455	3.07152	2.35741	3.79537	4.69632	9.03872	4.3986	2.84987	6.16414	4.80911	3.12438	1.57906	4.96145	6.1514	2.51252	2.81278	4.46384	1.69706	2.25253	4.3875	6.21968	7.55818	7.61283	5.20387	4.71059	5.55136	3.12149	2.30459	5.25273	3.24509	0.829135	5.18821	5.73292	10.2147	5.49874	4.57736	1.637	4.01932	2.7862	0.630255	3.05219	4.69247	3.91339	6.9781
5.10363	2.52622	4.10557	4.13278	4.32165	6.52194	1.42805	4.05741	2.72078	4.20776	4.69772	9.64538	4.03206	2.90489	5.98855	4.684	3.56814	3.14927	5.66114	5.85529	2.93133	3.14889	4.13873	2.38987	3.08141	4.62164	2.85879	7.92173	7.86031	5.66916	3.44054	5.48805	3.02524	2.49668	7.23569	4.12346	1.21186	6.57748	5.73716	10.4085	7.41089	5.12117	1.61074	4.8675	3.79208	1.11049	3.11446	4.18767	5.05534	7.79281
4.25529	5.83253	3.68465	3.11468	3.84839	4.47833	1.19651	3.0854	2.4833	3.90391	5.07168	8.85045	3.56057	3.41709	6.27287	4.57132	3.29093	2.55223	5.16843	5.97358	2.63507	3.08145	3.45515	1.84478	3.17324	3.83674	4.01785	8.50002	7.93337	4.75076	3.55787	5.50096	3.24051	2.9195	3.58619	3.57071	1.00527	4.21214	5.81154	10.5336	5.57091	4.19579	1.93949	5.8176	2.09831	0.957237	2.54678	2.914	4.7698	7.64342
4.14821	3.26419	3.8515	3.76035	3.64687	4.49165	1.22455	4.25413	2.06669	4.01522	4.14517	9.27536	5.76961	2.68553	6.24895	5.42174	3.46976	1.94223	6.56358	5.73123	2.27362	2.64163	3.07426	2.02714	2.92355	4.03225	2.87896	7.24215	7.50715	4.45354	2.63295	5.35548	2.67362	3.19635	4.34978	2.54388	0.933699	4.38193	5.55227	9.6109	6.85299	4.84237	0.582961	5.04879	4.12924	0.575976	3.91256	3.70781	4.93977	7.6482
4.85137	3.85535	3.96759	2.99326	3.89473	4.74314	1.34021	3.44455	2.72066	4.16148	4.56414	9.25018	3.61083	2.55019	6.61195	4.22413	3.22939	1.59054	4.91422	5.65718	2.64914	3.03747	3.50087	2.40613	3.50777	4.21496	2.94956	8.02648	7.53426	4.19796	3.87416	5.44998	3.30101	2.1467	4.88753	4.03229	0.879543	4.95172	5.46989	10.2689	5.28806	3.70229	3.23169	5.17637	1.66521	0.932676	3.48923	3.28703	4.66085	7.52092
5.42286	4.7733	4.46407	3.13114	4.04607	6.1609	0.782293	3.54221	1.96599	4.12266	4.70263	10.0866	4.77141	3.61295	6.62025	4.86183	3.41724	0.0509664	5.23958	5.57552	2.64241	2.35605	3.1445	1.89211	2.68549	4.99876	4.13915	7.48741	8.10166	4.64984	2.8702	5.21521	2.29278	3.18769	6.83938	3.53033	0.301447	6.31314	5.92138	10.3196	6.12557	3.03448	-1.81108	4.11648	3.98615	0.234421	3.11979	3.57041	4.30977	7.10113
5.97415	4.5358	5.61053	4.66256	5.39745	6.11531	2.30813	5.06808	3.52863	5.37494	5.64206	10.4456	5.66912	3.30433	7.23944	5.80838	4.33951	1.0904	6.18165	7.05021	4.00471	4.03175	5.02971	3.01317	4.04385	5.46642	6.56465	8.31852	8.1137	4.21492	4.58659	6.73023	4.156	4.11515	7.15585	4.6429	1.82784	6.73265	7.10568	10.5387	7.45239	4.43353	3.43102	5.13638	3.9369	1.03553	5.44576	5.0572	5.1232	8.25222
4.60921	5.84775	4.21663	2.72153	3.50237	5.65697	0.980154	2.75739	2.90695	4.20249	4.4659	9.12369	3.99298	2.29218	6.56641	4.60104	2.84123	0.112082	4.90067	6.22119	2.49124	3.10784	3.95154	2.18528	2.66097	3.71624	4.8285	7.70075	7.64564	4.31229	3.66229	5.76631	2.89137	2.39087	6.45024	3.77361	1.15364	5.95247	6.24374	9.80581	5.79403	2.75664	3.11486	3.94387	1.83155	0.927261	1.96807	4.01871	4.4237	6.88507
4.77611	2.86325	4.48928	3.78854	4.28807	4.85742	1.64115	3.40549	2.47497	4.63172	4.26889	8.65051	6.38783	5.59641	7.12565	4.37381	3.30639	2.31667	5.65234	6.12891	2.74999	3.6738	4.83778	2.63593	3.27512	4.85867	4.08543	7.10265	7.76446	4.05986	6.59758	5.08535	2.894	2.654	4.69314	3.38828	1.47329	5.26119	5.96747	10.6376	6.53595	3.08136	3.6109	3.95522	2.5539	0.785247	2.44568	3.84522	4.40556	7.46533
4.09636	4.06882	3.17179	3.28586	3.38418	5.1267	1.0346	3.00638	2.34291	3.47253	4.02442	8.07251	2.7662	3.23224	6.1752	4.10583	2.58325	1.60163	4.97909	5.64154	2.2678	2.30139	3.28135	1.98728	2.62252	3.65333	2.62739	7.71246	7.35927	4.35147	3.37192	4.9187	2.1674	2.09493	4.67831	3.69461	0.839919	4.86187	5.36781	10.6103	5.5587	2.98938	1.0908	5.28803	3.56738	1.53429	2.35761	3.97673	4.80632	7.13108
4.9046	4.28275	4.24452	3.8337	4.55157	5.56171	1.64856	3.67908	3.02373	4.35926	4.62029	9.86404	3.52862	3.38043	7.90764	3.86763	3.46994	3.07892	4.95596	6.35502	3.14119	2.9225	4.08783	2.2244	3.43119	4.70901	3.89044	8.07176	8.43678	4.83639	4.55941	5.49538	2.91607	2.10004	5.52979	4.48211	0.754625	5.25005	5.99791	10.8882	6.00395	3.08492	-0.726323	5.83435	3.07692	1.55129	2.75288	2.56182	4.91634	8.26118
5.45603	4.41809	4.24799	4.04259	4.32894	6.1432	1.7326	3.32113	3.7063	4.71242	5.8316	9.60324	4.19019	4.48253	6.57649	4.82145	3.13481	1.56461	5.06511	6.14444	3.01079	3.40311	4.02448	2.66416	3.34169	4.85236	5.23261	8.35834	8.52208	4.91814	4.00545	5.70007	4.05864	2.40233	4.9931	4.88896	1.62216	5.39149	6.71319	10.1589	6.19302	2.06322	1.01542	5.32833	2.21954	2.35014	3.14793	3.95269	4.87486	7.74909
5.09065	4.79494	4.48719	4.35924	5.01161	5.0192	1.72123	5.20669	3.23978	4.94047	5.64997	10.1518	5.11607	4.06816	8.28929	5.7609	4.36086	1.26282	6.09838	6.0487	3.16247	3.35173	4.37921	3.10011	3.76003	4.96321	4.5035	8.60505	7.87447	5.60313	4.58064	6.06108	5.06317	4.51952	3.97969	4.05248	1.78236	4.7027	6.31964	10.6709	5.7842	4.95479	3.53444	6.02372	5.65042	0.751419	6.15025	4.31902	5.31142	8.36065
5.67316	3.80082	4.43156	4.3721	5.01371	5.65903	2.28105	5.01683	2.96018	4.93879	5.17318	9.94151	4.12599	3.64243	6.77894	4.78897	3.65963	3.02916	5.37532	6.79406	4.12438	3.94353	4.37469	3.03415	3.74375	5.51556	4.50739	8.33818	8.18596	6.67475	3.46051	6.49662	3.24992	2.85134	5.6869	6.04054	1.42976	5.6795	6.47736	10.9482	7.22704	5.43274	2.69138	4.539	3.56938	1.8645	3.4989	6.52735	4.9224	8.34071
4.04695	3.47175	4.12366	1.67331	4.00033	3.86779	1.13112	2.73936	2.18509	4.00197	4.28125	8.81973	7.4625	2.97257	6.45189	5.10869	2.65474	1.4184	5.97847	5.84419	2.34593	2.75438	3.94291	2.38682	2.72685	3.58645	4.22802	7.18502	6.87487	3.1174	4.09885	5.52118	2.80265	2.19522	3.33433	4.03135	0.710357	3.91112	5.66868	10.1912	6.23362	1.8973	1.54002	3.86079	2.11168	0.934799	2.17576	2.16558	4.2151	7.47398
5.08282	4.06601	4.50162	3.96476	4.70961	5.63369	2.1881	4.32204	3.14082	4.93579	5.6381	9.91348	4.60263	3.0045	7.0071	5.23407	4.02082	2.7793	6.00323	6.5565	3.56838	4.11444	5.07954	3.37557	3.72381	5.22147	4.32241	8.60863	8.19828	5.21991	4.62387	5.70193	3.45293	3.14038	5.46421	4.59218	1.61107	5.26967	6.18372	11.364	6.51992	6.37284	2.55633	5.72282	4.00859	2.66417	3.37223	6.36447	5.1292	8.23528
3.96148	2.72871	3.60089	2.2929	3.94338	4.79823	0.529243	3.50833	0.689407	3.69731	3.27164	7.34587	4.38888	1.78298	6.46022	3.55046	2.15901	0.0421768	4.77937	4.59273	0.964886	1.09955	2.70602	0.47452	1.16107	3.30999	3.25641	5.63391	6.48817	4.35171	4.22441	4.6375	1.38811	1.57547	6.94439	1.4846	-0.259388	6.83895	3.8126	8.98261	6.92828	1.18361	4.86435	4.12382	1.50035	0.404713	1.5286	0.950863	4.38298	6.7304
4.87693	2.77052	3.92403	3.80818	4.52773	4.9204	1.44069	3.6612	2.93455	4.07173	4.73655	8.91493	3.60611	2.99493	6.97994	4.36789	3.49679	2.66153	4.77937	6.17689	3.09268	3.39831	3.95583	2.21223	3.00886	4.58557	3.73618	7.39853	7.49068	4.71202	2.86634	6.01383	5.12057	1.62437	5.01873	4.91963	1.21817	5.12447	5.85413	10.1071	6.31836	5.05356	1.96755	4.66652	4.2767	0.998125	2.15869	2.51905	4.37747	7.77271
5.05027	4.71614	4.13767	3.69439	4.51663	5.5459	1.93565	4.53098	3.23713	4.74098	7.76881	9.77948	4.29982	2.75198	6.64475	4.87796	3.90698	2.96601	5.60293	6.14292	3.50522	3.11329	4.23488	2.94477	3.50007	5.15918	3.73768	8.13692	7.8286	6.40967	3.1052	6.17654	4.24053	1.94258	5.10454	4.56367	0.855165	5.25007	6.30397	10.1964	6.26193	8.27702	2.45395	4.95106	3.71978	3.04088	4.41962	4.51069	5.15856	7.99107
3.95607	3.04572	3.28026	2.80323	3.40035	5.56105	0.97129	3.3798	1.70504	3.22003	3.88777	8.88137	3.0935	2.64144	5.74795	3.83595	2.69419	1.03035	4.77937	5.21365	2.23187	2.34883	4.04522	1.28484	2.39574	3.54553	2.60875	7.21775	7.44961	5.86073	2.93505	5.76906	2.83566	2.42605	4.82056	3.17695	0.565534	4.67648	5.13548	10.0311	5.17623	2.37799	0.954792	4.40519	1.89255	0.473492	3.0897	5.74947	3.94019	7.06649
5.28188	3.71535	4.44	3.82621	4.73901	6.16211	2.00309	3.59094	2.6722	4.74647	5.06278	9.63449	4.52362	3.72675	6.83981	4.8518	3.72833	2.51453	5.59169	6.38206	3.09339	3.81006	4.39339	2.82335	3.74211	4.5243	3.10832	7.7492	7.42692	4.80419	4.44546	6.02239	3.20795	2.89827	7.11636	4.17836	1.25021	6.2524	6.28073	9.93752	6.89977	6.33393	2.37121	5.56917	3.11772	0.410141	3.44649	5.10694	5.77337	8.48964
5.51217	4.9815	4.50667	3.48542	4.85492	6.43637	1.8884	4.05356	2.95971	4.60664	4.96495	9.67845	5.8367	3.57656	6.53637	5.16265	3.44297	1.76416	6.01383	6.41142	3.2451	2.7024	3.69451	1.97574	3.77399	4.95802	5.38523	7.65811	7.9424	6.07012	4.54874	4.79411	3.08702	3.12282	6.69409	4.08238	1.09093	6.27898	6.12081	10.5735	7.00605	4.25135	2.90602	5.36443	3.28335	1.06317	4.11045	4.03044	5.00813	8.35565
4.60004	3.1163	3.30452	3.07584	3.27133	4.26194	0.983562	3.27158	2.1006	3.59371	3.82658	9.63044	3.4302	2.38046	6.41289	4.11015	2.98525	2.22408	6.39197	4.97587	2.29298	2.17256	4.29117	1.36394	2.26311	4.11245	3.14376	7.86278	7.90307	5.04583	2.78706	3.7164	2.37194	2.32234	4.95039	3.55827	0.53538	5.05025	5.5136	10.5446	5.23902	0.945504	0.982751	4.72425	2.88334	0.594822	2.24144	4.37561	4.70283	7.25158
5.02002	3.18893	4.03491	3.71208	3.8376	5.80068	0.99431	3.14298	2.19652	3.95873	3.73169	9.6369	3.98664	2.99746	6.75042	3.94096	3.19026	2.29395	5.30147	5.57637	2.33012	2.07893	3.09729	1.77346	2.82123	4.7811	4.2224	7.30266	7.89359	4.57404	2.48406	4.95336	2.40639	2.44299	5.51689	4.71606	0.459851	5.55159	5.83321	10.2487	6.36735	1.58467	-1.81108	5.1232	1.68585	0.934336	2.13508	1.51199	5.01551	7.51699
4.95387	4.37623	4.00236	3.75178	3.83491	4.94389	1.04847	2.75797	3.55009	4.00771	7.74239	9.13267	3.74828	2.85462	6.18659	3.96866	3.23637	2.23033	4.96046	5.51827	2.53218	3.09268	3.19279	2.52032	3.39178	4.54686	3.84127	7.58911	8.10982	5.30841	3.22756	4.97457	3.94504	1.96852	5.63191	5.23595	0.564459	5.30935	5.91366	10.0432	5.00341	0.991168	1.10875	4.97588	3.94468	0.518591	1.31645	4.07021	4.38177	7.41383
4.11884	2.69193	3.53952	3.18868	3.33243	5.42108	0.524511	2.88861	1.35843	3.50838	7.69975	9.30655	3.32745	2.01289	6.04741	3.37084	2.30285	0.80745	4.77937	4.97478	2.01224	1.92142	3.73445	1.46084	2.03179	3.98647	2.51345	6.61129	7.17403	4.54105	2.99863	5.66408	1.94185	1.55817	4.96046	3.1017	-0.00572988	5.27471	5.17698	9.64514	5.48444	1.6485	1.29299	4.07064	0.937346	0.747535	1.81445	1.18702	3.85174	6.74243
4.87492	2.91392	4.27691	3.68321	3.95338	6.19626	1.12306	3.35817	2.92734	4.22095	4.54089	9.57212	3.91757	2.68332	6.89983	4.00046	3.60172	2.57454	5.27914	5.39768	2.59672	2.73232	5.2894	2.61292	2.9909	5.23637	4.63169	7.97247	8.00774	6.25631	3.70204	6.18777	3.1044	1.57002	7.02732	3.98328	1.42181	6.40011	6.17833	10.5485	6.51096	1.2823	-1.81108	5.09529	2.97076	1.46154	2.39538	3.08396	4.84598	7.52516
5.2539	3.95541	3.8764	3.82971	4.21646	4.54576	1.64649	4.29201	2.16311	4.62557	4.73513	9.68537	4.04918	2.96123	6.37434	4.71246	3.66782	2.11196	6.2422	5.90775	3.02431	3.3995	4.1234	2.89173	3.72805	4.91468	3.38986	8.31381	7.87474	6.12285	3.37016	5.39102	3.47304	2.73676	4.63422	3.85532	1.30432	4.71916	5.80527	10.8207	5.76712	6.11862	2.31163	4.56873	3.33777	1.91837	3.23837	4.78365	3.86771	7.79881
4.91716	3.95482	3.96378	3.36743	5.09894	5.29799	2.12047	4.82103	2.98204	4.53993	5.46222	9.75352	4.82249	3.50971	7.01359	4.38982	3.89011	2.27376	5.81288	6.65639	4.0109	3.60964	3.36312	2.79675	3.9051	5.01237	4.19847	8.34775	7.70077	6.01558	3.73039	5.90398	4.15148	2.95422	5.31334	5.27123	1.78041	5.57318	6.54188	10.3051	5.76996	4.08631	3.09863	4.96235	3.68694	2.58977	4.7452	2.87115	4.59966	8.15643
4.24557	2.41349	3.66202	2.72993	3.30164	4.50814	1.24625	2.97234	2.57192	3.94969	5.59741	8.92704	2.73309	1.44723	6.49258	3.95576	2.67507	1.0662	4.77937	5.1546	2.37011	2.57671	4.0205	1.90744	2.97991	3.85707	3.25876	7.14594	7.4444	4.91072	4.58692	4.57452	2.17967	1.50582	5.06896	2.6676	0.632748	4.93306	5.72662	9.49777	5.30091	4.13496	0.63211	3.7049	1.40547	0.762503	1.89761	2.38905	4.4242	6.89943
4.76516	4.06499	3.47427	3.24019	2.87444	3.70171	0.553503	1.92009	2.01152	3.19598	3.76816	8.67401	2.47472	2.14124	5.43965	3.72819	2.7655	1.62254	5.24357	5.21378	1.94183	2.16986	3.75023	1.41138	2.28248	3.82978	2.20438	7.44328	7.76818	4.28165	3.15325	4.54751	2.10458	1.54063	4.10904	3.09086	0.196367	4.44131	5.07592	9.69992	4.32378	2.59963	0.476922	4.92674	2.07758	0.593157	1.22545	3.60487	4.34278	6.97002
4.46112	3.02154	4.14481	4.28046	4.06591	4.65978	1.42805	4.34621	2.36375	4.11547	4.2554	9.27204	4.49368	4.35915	6.88179	4.17808	3.37561	1.65278	5.68512	5.76528	2.65101	3.34769	4.1511	2.33794	2.99249	4.06078	3.85373	7.84599	7.57064	6.20187	4.26754	5.5489	3.14973	2.75385	5.18959	3.50585	1.47271	4.96202	5.77427	10.0879	5.23019	1.63234	3.63663	5.22651	2.68172	0.905826	2.99402	5.75821	4.90844	7.61476
5.4851	3.41484	4.62967	3.76219	4.34087	6.04185	1.50762	2.97623	3.13647	4.32603	4.93214	10.2585	4.38993	3.47942	7.16489	4.6884	3.80512	2.25649	5.05281	6.39694	3.13005	3.90072	4.56203	2.70929	3.46616	5.37946	4.24384	7.97933	8.11221	5.68437	2.66596	5.50243	3.81766	1.3867	6.42644	5.25207	1.23334	6.20744	6.32619	10.8271	6.91843	5.13003	2.72431	4.70148	4.18394	1.71663	3.40313	3.62741	4.71418	7.93581
4.69066	2.45443	3.67543	2.1853	3.86958	5.09476	1.31135	3.60003	2.27517	3.53505	4.33694	9.18103	3.85499	3.07369	6.71963	3.88258	3.25718	1.67597	5.82544	6.21694	2.84687	3.18625	4.61296	2.00371	2.94458	4.20558	3.22489	7.46331	7.64681	5.61207	2.60367	4.59892	3.09273	1.6597	4.72168	4.12288	0.884704	4.90055	5.54609	10.3283	5.88188	4.92023	2.43318	5.06044	2.71537	0.762242	3.05707	3.8243	4.6579	7.55921
4.75589	1.96827	4.38666	3.18634	3.93573	5.04275	1.51926	3.00594	2.64151	4.00966	4.41766	9.64594	9.08882	2.02298	5.91705	8.46885	2.56846	1.30887	8.87931	5.35269	2.41341	3.23338	4.04367	2.35451	2.54583	3.964	2.10458	7.54129	7.08834	5.11923	3.64414	5.70813	3.758	2.20702	7.50206	3.6617	0.641818	6.50686	5.91578	9.1592	8.00592	1.73577	3.54228	4.65725	1.52503	1.38285	2.31632	3.89039	4.47369	6.9495
5.24419	3.34053	4.25622	4.06759	4.19826	5.62034	1.54082	3.92448	2.47063	4.30716	4.7096	10.126	3.61334	2.63052	6.81427	4.47081	3.48241	2.69799	5.10849	6.13775	3.17217	3.18855	4.82047	2.70507	3.49088	5.30868	3.75211	7.7344	8.16415	5.58531	3.60591	4.69575	3.03748	2.42119	5.36757	4.66282	1.073	5.55213	6.09111	10.1669	6.18177	4.57924	1.9847	5.12623	4.80507	1.17501	3.06841	4.93748	4.92398	7.88839
5.18641	3.53536	3.51949	3.9093	4.07879	4.1766	1.35477	3.80027	2.68121	3.8856	4.86876	9.95915	3.89506	3.18987	5.11171	4.43178	3.52823	2.56496	6.0919	5.99998	3.44437	3.25391	4.28753	2.22456	3.21763	4.28544	2.48353	8.27796	7.68169	4.58341	3.02995	4.58837	3.35341	2.61406	4.74772	5.21965	1.35786	4.79746	5.33417	10.2636	6.48044	5.19467	0.927518	4.95144	4.41346	1.26492	3.20805	4.69038	4.61101	7.53139
4.17215	3.56803	3.78595	2.8529	4.58992	4.93932	1.23736	4.86962	2.60568	3.78152	4.31817	9.13963	3.77556	3.0803	5.82517	4.51705	3.09099	1.89715	5.71122	5.52316	2.61828	2.89968	4.06867	1.46925	2.43564	3.85339	3.07718	8.15165	7.54811	3.78256	3.29975	5.52337	2.43585	3.24374	3.86645	3.53751	0.636265	4.25434	5.91131	9.56387	6.4607	5.53619	1.49126	4.64852	3.43495	1.16596	4.69767	4.33661	4.46513	7.29955
4.49772	4.34958	3.63784	3.0611	3.55271	5.61593	1.22564	3.03159	2.23317	3.69516	3.87839	9.22003	3.47935	2.54879	6.18832	4.23619	3.05749	2.95727	5.84108	5.86582	2.70021	2.26303	3.00782	1.86443	3.08981	4.0533	3.78133	8.07248	8.07132	4.84212	2.4156	5.39093	2.04467	2.0517	4.2052	4.87627	0.486673	4.07553	5.69521	10.4671	6.29044	0.802879	1.71659	4.93571	2.79651	0.674475	2.94348	2.51709	4.81948	7.49055
5.34167	4.2792	4.72485	4.16064	4.7159	6.02593	2.11473	4.41956	2.93505	4.55223	5.0357	9.95573	4.7482	3.57039	7.4119	4.77581	4.00103	2.2032	5.32649	6.061	3.25059	3.52867	4.79786	3.12498	3.62801	5.4421	4.23049	8.45702	8.04731	3.99716	3.09828	6.4797	3.69677	2.97585	6.90455	4.85325	1.38349	6.36001	6.5464	11.2858	7.02084	4.04226	2.89194	5.38681	4.03437	2.1262	2.86744	5.72464	4.94157	8.26679
4.44521	3.47738	3.8063	3.0685	3.8658	4.95306	1.22071	3.39221	2.29211	3.73165	4.25269	9.53468	3.40262	2.82715	5.80723	4.17135	2.97382	2.30513	5.35957	5.90967	2.7841	2.81358	3.71786	1.97767	3.44548	4.14459	3.66508	7.96455	7.38737	6.29148	2.28506	5.00851	2.4561	1.51589	6.03625	4.5884	0.820528	5.42627	5.92313	10.2312	5.86848	1.57356	0.998824	4.22663	3.64376	1.52538	2.74483	3.51574	4.46746	7.66729
4.91069	4.3285	4.4641	4.4676	3.86258	5.8244	1.15829	3.0199	3.34748	3.8077	4.04171	9.30663	4.54489	2.60859	6.5161	4.55881	3.288	1.45044	5.98871	5.65765	2.49827	3.99291	4.01581	2.11642	2.70194	3.67884	4.30875	8.45777	7.77214	4.52845	3.74325	5.50379	2.94094	2.8309	5.87212	4.07387	1.33423	5.84217	6.42224	9.99864	6.05193	4.31511	1.97658	5.84942	3.13672	2.78891	3.82695	3.08848	4.64091	7.17541
5.86638	2.77063	3.53187	3.66616	5.80509	5.51866	2.1635	5.9046	2.82769	4.16726	5.68881	9.40231	6.15934	3.94478	5.83723	5.33936	4.22437	1.64163	6.52241	6.80523	4.20528	3.24866	4.41753	2.1114	2.47056	4.67339	5.27212	7.82342	7.61543	6.70946	3.77096	5.91522	4.59275	3.76315	4.9906	4.70283	1.23372	4.71506	5.98099	10.2506	6.50989	4.98879	3.45324	4.99472	5.0754	1.12651	6.59923	3.59462	4.71092	8.03106
4.01225	3.43152	4.62347	3.11463	3.92161	4.5178	1.01844	3.44504	2.58239	4.09914	4.47814	8.62841	3.50608	2.52252	6.774	4.33521	3.43339	1.65771	4.11197	5.67012	2.98318	2.7742	3.67782	2.69563	2.92319	4.25955	3.37535	8.19554	7.50256	4.71252	3.43056	6.17062	3.75038	1.4275	4.99755	4.49394	0.862165	4.77868	5.7445	9.73878	5.47979	4.36524	2.14331	3.9418	2.42419	2.18576	2.00952	2.31085	4.19439	7.203
4.52474	3.91085	5.32584	3.64821	4.36064	4.81628	1.46409	3.71512	3.01765	4.53419	4.87064	8.93129	3.799	3.01809	7.21916	4.72057	3.75026	2.17874	4.37769	6.04236	3.3127	3.2336	4.11398	3.17901	3.47076	4.63436	3.79361	8.54485	7.80772	5.04235	3.67869	6.56427	4.1643	1.6068	5.26532	4.89215	1.27323	5.07048	6.08603	10.0621	5.83913	4.66803	2.62099	3.92925	2.56805	2.51174	2.2704	2.85698	4.54706	7.59133
4.71166	3.95829	4.79856	3.55484	4.17653	4.74579	1.59801	3.16839	3.05608	4.16227	4.85838	9.28709	4.50338	2.62762	6.39813	4.28619	3.57695	2.44602	4.84421	6.4637	3.08256	3.4407	3.64587	2.26074	3.15255	4.25728	3.96356	7.99826	8.00737	3.9776	4.51128	5.62188	3.75726	2.83253	3.99097	4.05151	1.2321	4.2695	6.49274	9.77618	5.64435	5.77168	1.83619	4.79866	2.16415	1.11459	3.47839	3.08071	4.69787	7.75734
5.17559	3.54691	4.93085	4.49811	4.08494	6.0712	1.27392	3.15298	2.8155	4.11206	4.73328	10.2601	4.13684	2.75816	7.53861	4.23975	3.44919	2.40022	4.68505	6.34557	2.7847	3.34785	3.80591	2.3477	2.84315	4.92242	4.32088	7.73326	7.96537	5.06007	5.04961	6.34425	3.19316	2.33516	7.23046	3.93244	0.94312	6.9016	6.19477	9.77135	6.87224	3.14359	1.78798	5.03951	2.26125	0.916926	3.27336	3.63716	4.45651	7.50241
4.67602	4.32428	4.71151	3.75903	4.27428	5.58934	1.24331	4.10106	2.73714	4.08539	4.4765	9.61788	3.73219	3.16848	7.41289	4.09291	3.1307	2.9214	4.59961	6.16677	2.73809	3.40755	3.71249	2.20477	2.96446	4.92544	3.52516	7.92776	8.19709	6.29827	5.06395	5.96724	3.25668	2.70417	6.26829	4.71686	1.29746	6.11153	5.45315	9.96789	6.48267	1.19381	2.89578	4.44088	1.72468	1.41507	3.8003	4.10293	4.06653	7.79637
5.43514	4.4085	4.8982	4.50097	4.48953	6.76628	1.60232	3.27901	2.56192	4.34733	4.17825	10.0673	3.96621	2.55117	6.22168	4.32184	3.51576	2.1583	4.43373	5.95714	3.02831	2.91041	3.53139	2.17505	3.20484	4.82213	4.14681	7.96867	8.01941	3.98884	4.82668	6.95383	2.78628	2.99698	6.7537	4.10264	1.18233	6.55581	6.17978	9.93086	6.54173	1.04122	1.46667	4.99831	2.59363	2.2669	3.39088	3.49813	4.68285	7.555
3.84289	3.08468	4.72867	2.85563	4.10722	4.9759	1.37349	3.64967	2.95278	4.41303	4.58082	8.65396	3.44809	2.64302	6.97983	4.03158	3.40167	2.67899	5.11549	6.12021	2.84694	3.63489	3.72528	2.90353	4.07796	4.24887	2.60273	8.14957	6.60832	4.54863	3.29038	5.00749	2.9813	2.00643	3.44825	3.81163	0.999306	4.25492	4.76448	10.7612	6.22779	4.03532	1.84776	4.45213	1.33853	1.8749	2.94599	3.81671	4.69087	7.48336
3.72075	3.09072	4.90362	2.97851	4.09687	5.03499	1.29837	3.66628	3.02322	4.34759	4.5483	8.54414	3.31674	2.69433	7.09232	4.04549	3.33243	2.76008	4.98343	6.16274	2.94436	3.73323	3.9071	3.06108	4.03668	4.30383	2.66068	8.16756	6.63163	4.62427	3.27447	5.07119	3.205	1.99394	3.32893	3.84054	1.05821	4.17685	4.75542	10.8099	6.27134	3.92845	1.97722	4.52726	1.53683	2.13317	2.81899	3.89276	4.69645	7.49757
4.69541	3.79984	4.22378	2.2414	3.76578	5.70154	1.09629	3.39082	2.56416	3.95868	4.9801	9.74657	3.47275	2.74539	6.53862	4.51802	3.03934	2.02102	3.8877	5.71083	2.78542	2.54359	3.30791	2.30322	3.05073	4.7789	3.49528	8.09335	8.02256	6.58833	3.49922	5.99273	2.75961	2.15834	5.91432	2.87758	0.79208	5.91607	6.07817	10.6305	6.00987	3.65887	-1.78431	4.7767	2.26599	1.58687	3.50897	2.95896	4.86689	7.26787
4.22153	2.82071	4.40212	3.80133	3.86126	4.07278	1.19078	2.96262	2.49912	3.95936	4.50966	9.01076	3.40413	3.23602	6.54974	4.00732	2.8563	2.59529	4.86806	6.45363	2.90902	3.17272	4.06416	2.42214	3.12725	3.9519	3.44713	7.63479	7.39881	4.86509	2.96985	5.20982	2.86567	2.18457	3.81897	4.29448	1.26768	4.89781	5.81868	10.3555	5.91524	3.70336	2.11742	5.05468	4.48104	0.912585	2.82154	3.28376	4.73121	7.98229
5.23014	3.3664	4.68597	4.63551	4.47678	6.03165	1.35035	3.3003	2.4117	3.90856	4.99861	9.99834	4.5497	2.18362	6.81401	4.61026	2.93931	2.23574	4.70521	6.22432	3.06251	3.14377	4.33596	2.09363	2.70104	5.15843	3.6191	7.86333	8.02589	4.68803	4.11137	5.95064	3.72512	2.56509	6.3466	4.25522	1.29058	6.05354	6.18244	10.1837	6.88289	1.8323	-1.78431	4.68137	2.03348	1.30657	2.49222	2.81163	4.50112	7.64964
4.13638	4.21498	4.00802	4.36315	4.19349	4.52782	1.02657	2.91108	2.21628	3.78686	4.43706	7.81419	3.59899	2.25351	5.90443	4.16472	2.94404	2.28932	4.66494	5.98904	2.5638	2.58085	2.92772	1.8965	2.50111	3.56726	3.7315	8.1704	7.52808	3.91964	2.59115	5.50669	3.06668	1.96315	4.24584	4.51504	0.924414	4.47223	5.92572	9.72897	6.34889	3.39778	2.15719	4.43503	1.51432	0.652104	2.72174	3.37637	3.96303	7.55847
3.27673	2.15407	3.29738	3.78699	3.37353	3.0399	0.914746	2.48299	2.38836	3.72643	4.06205	8.25243	3.49479	1.52836	6.02791	4.00366	2.87923	2.24533	4.63041	5.28389	2.45962	3.22177	3.48454	2.47936	2.81983	3.43436	2.1195	7.36861	6.67795	3.75258	2.43896	5.16422	2.56512	0.759648	2.27893	3.51365	0.548246	3.95149	5.30244	9.4518	5.57314	3.47112	-0.102701	4.72904	2.29942	0.868965	1.82676	5.10944	4.47749	7.32571
4.41057	3.70908	3.81869	2.29808	3.43416	4.99436	1.3112	2.56221	2.18236	3.78418	4.1164	9.55325	2.97881	2.69096	5.6625	4.17959	2.9245	2.24048	4.56129	5.45414	2.71107	2.88616	3.63655	2.46407	2.70585	4.05922	3.04788	7.92958	7.95408	5.33636	3.61558	4.92694	2.6193	1.8466	5.79087	4.00712	0.947149	5.42854	5.38056	10.4893	5.57196	2.44926	-1.63385	4.69173	4.14972	1.02743	1.75044	3.57498	4.25151	7.08862
4.66767	4.06391	4.22879	4.01971	3.87023	3.87299	1.50566	3.06826	2.36905	4.17823	4.63819	9.49889	3.41434	2.78123	6.57832	4.00568	2.82728	2.5044	4.37775	5.7079	2.85448	2.87894	3.64333	2.14963	3.03383	4.42597	2.30972	8.0017	7.66941	4.69167	2.96931	5.15336	2.98096	2.05143	5.09188	3.89362	0.850826	4.85277	5.46364	9.82143	5.45351	2.03842	0.22216	5.61782	2.07965	1.00134	2.99069	3.59856	4.7171	7.70161
4.88352	3.48772	3.77396	3.66088	3.88999	5.36768	1.43905	3.20815	2.32353	3.97665	4.4087	8.84496	3.2858	2.10587	6.20741	3.65368	3.06754	1.55473	4.12267	5.71459	2.74781	2.9588	3.63562	2.26024	2.75561	4.57818	2.81368	7.81313	7.84086	3.41201	3.30803	5.81805	3.04056	2.44989	5.17991	4.89321	0.717475	5.12072	5.78247	10.2372	6.08065	1.97926	2.70144	5.11199	4.47765	1.64232	2.64279	4.27125	4.06749	7.22228
5.0451	3.56587	4.78505	3.02283	4.40508	5.22003	1.92137	3.73631	2.13417	4.49158	4.32514	8.79833	3.80469	2.65018	7.23366	3.95011	3.03904	2.65094	4.01667	6.00315	3.17272	3.06181	4.31581	2.39415	3.91223	5.21247	3.69732	7.15012	7.66988	4.36465	3.51644	5.88266	2.89876	1.31874	5.2721	4.80823	1.28739	5.16232	5.44489	10.4952	6.27729	2.73087	2.49405	4.38408	2.09904	1.75492	2.52231	1.55068	4.41486	8.18139
4.56899	3.85461	4.08208	2.78701	4.21014	5.15844	1.12961	2.78832	3.05603	4.1528	4.38418	10.0215	4.19301	2.25725	7.11679	4.19521	3.21491	2.06817	5.13688	5.93651	2.54785	3.44873	3.72073	2.30904	3.5563	4.28628	3.3787	7.89213	7.46459	3.00647	4.76599	5.78206	3.05194	2.53901	6.14971	5.38323	0.783512	5.64722	5.9684	9.74076	5.74221	3.55786	0.595008	4.86125	1.46404	1.70146	2.82549	4.50031	4.76134	7.29382
4.19861	3.05076	4.10543	3.04074	3.67272	6.22772	1.31594	3.08981	2.40886	4.02138	4.17232	8.52465	3.29915	3.51839	6.89293	4.36706	2.95957	1.92247	4.7934	5.71943	2.49601	3.19195	4.11932	2.4254	2.67871	4.59998	4.23477	7.73705	7.53126	3.25424	3.88659	6.12491	2.41395	2.61457	6.02417	4.04969	1.06435	5.80332	5.95766	10.6646	5.2001	2.69867	0.909514	4.63488	2.68312	1.14	3.50861	2.54939	4.13994	7.34087
5.1724	3.59973	4.1888	2.92817	4.00625	4.97595	1.16856	2.92724	2.16249	3.68466	4.34108	10.2091	4.57496	2.50134	5.9865	3.72494	3.37799	1.51079	4.3468	6.37762	2.72598	2.62716	3.60039	1.53545	3.06332	4.27705	4.4631	7.83933	7.72579	3.89718	3.33975	5.65191	2.60661	1.56997	6.37262	4.86447	2.03673	5.94993	6.11249	9.71253	7.13813	3.03808	0.203857	4.29364	2.18831	0.225775	2.77996	1.82027	3.63108	7.18169
4.87951	4.17562	4.71312	3.88965	4.36555	5.40876	1.38721	3.77914	2.85347	4.30655	4.57812	9.98805	4.24116	3.81908	7.05885	4.23665	3.29571	2.10472	4.98562	5.52123	2.9133	3.2491	3.98527	2.38747	3.14397	4.69281	3.7233	8.00957	7.86792	5.95186	3.83552	5.91511	3.65463	3.34876	5.99923	4.78315	1.47952	5.84601	5.66034	9.63069	6.49168	2.40915	2.93675	5.11871	3.82687	1.85809	7.63065	5.45556	4.51965	7.50434
5.12576	5.10138	5.14303	2.85138	4.8209	6.28479	1.42462	4.31565	3.21528	4.53815	4.9979	10.1258	5.14803	3.24603	7.74076	4.9743	4.01372	2.64267	5.50572	6.66353	3.35612	3.06529	4.58186	2.34024	3.37352	5.58106	5.61086	8.7455	8.71481	6.64207	4.38887	6.65526	4.16977	3.27525	6.30973	5.69504	1.70736	6.27812	6.12227	10.8811	6.80882	3.96565	3.05553	4.86899	4.1287	0.994292	7.02155	4.17693	5.39135	8.33977
5.419	5.27754	4.74601	3.98483	4.87183	5.11666	1.85109	4.20552	2.95994	4.58422	5.32476	9.79224	4.72119	3.90489	7.65874	4.90629	3.95109	3.4254	5.09937	6.80209	3.49581	3.05256	4.35036	2.65787	3.57942	5.10047	4.92208	8.98538	8.74897	7.09204	3.1187	5.88023	3.93509	2.79031	4.56902	5.90537	1.49673	5.12893	6.21165	10.7966	6.3611	3.44563	2.58045	5.73556	3.23871	2.58244	6.02523	3.81108	5.13956	8.63045
5.53914	4.72691	5.12649	3.79885	5.62938	5.52004	1.65586	4.11948	2.79621	4.60833	4.54554	10.5693	6.73259	3.46933	7.40371	5.37704	3.3254	2.95832	5.96247	6.69168	3.31031	3.57598	4.34981	2.29271	3.3951	5.42158	5.08968	8.41708	8.3586	6.23654	3.94804	5.98598	3.95936	3.1018	6.79506	4.57554	1.18623	6.12761	6.3738	10.3289	6.97359	4.46127	-1.78431	5.30781	2.28412	1.51273	5.94688	4.08261	4.91486	7.58068
4.53155	3.50898	4.92313	3.80206	3.99478	4.73516	1.40236	3.46729	2.98643	4.30215	4.52308	9.19759	3.97129	2.79106	7.28414	3.86637	3.45009	2.42863	4.82613	6.20944	3.11997	3.30469	3.47938	2.35491	3.40307	4.62346	4.04057	8.27392	7.94471	5.29883	3.85664	5.50304	3.34856	2.84101	4.07296	4.62946	1.11227	4.45231	6.20559	10.629	5.86367	3.13878	1.60911	4.92821	2.37986	1.01757	3.48748	4.45105	4.61599	7.57742
4.51067	3.43466	4.97229	3.60365	4.12305	4.70726	1.44092	3.4947	3.10762	4.37959	4.60011	9.24166	3.85727	2.86322	7.40819	3.88721	3.56732	2.59848	4.78611	6.28391	3.16461	3.49529	3.58363	2.4075	3.54971	4.6608	4.03802	8.4192	8.06531	5.50215	3.86171	5.57112	3.45322	2.87153	4.01064	4.69471	1.22965	4.41249	6.33514	10.7467	5.93232	3.10389	1.89737	5.14278	2.56653	1.19118	3.62247	4.52975	4.74005	7.65187
4.93521	3.60768	4.9855	3.87238	4.41372	5.6759	1.59623	4.07683	2.9172	4.28596	4.83799	9.87835	4.00363	3.93293	7.43816	3.95341	3.78495	2.81276	5.29334	6.51514	3.21664	3.58296	4.27504	2.84879	3.06012	4.89348	3.70954	8.40754	8.40952	5.59697	3.39725	5.92371	3.50182	2.11764	5.14081	4.9181	1.64708	5.30326	6.33686	10.539	6.06069	4.83153	1.12757	5.04678	2.9565	2.476	7.10046	2.45733	5.10087	8.01132
5.77735	3.72668	5.21414	3.90169	5.20694	6.78896	2.1193	4.58765	2.40149	4.35293	4.89057	10.1888	4.98636	3.28055	7.15173	4.7499	3.96205	3.76788	5.37713	6.88447	3.76242	3.24527	4.16508	2.46706	3.75783	5.81611	3.79693	8.16844	8.25592	5.77503	4.25976	6.35865	3.29969	3.08388	7.03271	5.97878	1.27023	6.54405	6.48877	10.2215	7.56078	4.75622	2.99943	5.25024	4.59285	1.8366	6.48659	5.06293	4.8501	8.55958
5.18217	3.20533	4.50111	3.29561	4.55952	6.62432	1.64235	3.93587	1.85974	3.84812	4.39404	9.61131	4.67051	2.62051	6.62352	4.207	3.46304	2.90819	4.80904	6.37036	3.22471	2.59425	3.62514	1.88024	3.19371	5.13747	3.07483	7.63397	7.80237	5.24485	4.01697	5.8628	2.73956	2.54072	6.92221	5.50146	0.671416	6.31219	6.00211	9.78895	7.08962	4.05382	2.59949	4.84644	3.77648	1.28662	6.03161	4.46403	4.30207	7.96258
4.56982	3.8037	4.75797	3.08263	4.32234	5.70157	1.04466	3.69954	2.74893	3.91835	5.01796	8.85638	4.30091	3.21407	6.52349	5.0021	3.71738	2.41066	4.88269	5.89081	2.68866	2.82348	3.50535	1.92902	2.51185	4.27928	4.12271	8.1446	7.81371	5.0114	4.40465	5.85778	3.97226	2.4726	5.75656	4.58648	1.52245	5.50837	6.00258	10.0487	6.26586	2.13818	3.31476	5.66604	2.20221	2.77921	6.16847	3.34652	4.09151	7.72301
4.19087	4.69665	5.20794	3.15997	10.2464	4.12382	1.33458	3.12589	2.88681	4.27782	4.86562	9.26901	4.31503	3.12345	7.49883	4.81457	3.57841	1.16131	4.49667	6.33112	2.54982	3.52214	4.05748	2.77387	2.76319	4.09386	3.91448	8.19555	7.87129	5.5777	4.71421	5.19906	3.56969	2.94102	3.70439	4.33373	1.37615	4.37406	6.0266	10.3876	5.70779	3.06522	2.01875	4.59999	2.23062	0.888048	3.5051	2.45693	4.89751	7.64092
4.68714	4.45182	5.39148	3.06652	4.61637	5.18333	1.47366	3.75893	2.49229	4.21058	4.83265	9.0192	3.88357	3.04037	7.30292	4.51084	3.37271	3.07855	4.64056	6.2519	3.07121	2.70802	4.16352	2.22524	3.11107	5.13386	3.94659	8.42469	8.49773	6.51934	3.88347	5.67155	3.25291	2.50524	4.48539	3.92423	1.14444	4.4559	5.75461	10.1332	6.23877	3.65772	-1.78431	4.66979	2.65282	1.42154	6.44386	5.11035	4.72902	7.94174
5.29673	3.9318	5.6396	4.03188	4.57505	6.14486	1.85753	4.09568	2.33219	4.57825	5.03425	10.3537	4.42793	3.95549	7.35409	4.43904	3.77214	2.47566	4.87052	6.78078	3.27127	3.34893	3.74979	2.6434	4.27828	5.20906	4.52851	8.44749	8.39156	6.12059	3.73325	6.22074	3.87731	2.80319	5.96782	6.13776	1.24178	5.76906	6.32402	10.1165	6.34587	4.57255	2.13488	5.31775	2.52118	1.75187	3.89758	4.33834	4.91826	8.1893
5.13167	5.21236	5.49828	3.80683	4.47142	6.11135	1.51549	4.36201	3.1283	4.32294	4.9253	10.2409	4.02335	3.55558	7.27973	4.82668	3.974	2.67588	4.68712	6.07392	2.96661	3.25248	4.21522	2.41899	3.01337	5.37823	4.2509	8.25049	8.50376	4.13707	3.49477	6.47715	3.33724	2.9077	6.29478	3.65888	1.31145	6.10989	6.75873	10.6393	8.32064	4.11597	2.0824	4.85388	2.87344	1.43951	4.81306	5.76629	4.5403	7.82158
5.62892	5.17254	6.14148	4.74054	5.01067	5.74141	1.48088	4.22599	3.10748	4.81665	5.25877	10.6743	4.60826	3.84572	7.80064	4.79791	4.06514	-0.119479	5.40569	6.79233	3.64074	3.4118	3.6513	2.79183	3.89557	5.5825	5.17047	8.60356	8.62767	4.71333	4.16137	5.73666	3.76173	2.76832	6.68001	5.39715	1.1135	6.40393	6.45203	10.9165	6.69526	5.07726	2.67992	3.47493	5.09939	1.90353	6.25166	4.23078	5.2718	8.47625
5.70371	4.75326	6.31911	4.28277	5.81414	5.98346	1.60874	5.38265	3.43374	4.72935	6.01646	10.0504	5.14203	4.13674	8.16775	4.94062	3.77046	0.330071	5.33232	6.65651	3.78501	4.08357	4.13247	2.57707	3.53732	5.21784	5.26244	8.55187	8.03723	7.06604	4.4551	6.3197	4.48891	2.12617	6.22123	5.18517	1.40628	6.09151	6.10711	10.57	6.98985	5.88328	4.68779	3.58941	3.40384	2.09919	4.75643	3.06966	4.71616	8.60773
4.78143	4.53383	5.40162	3.80327	5.89711	5.55016	0.971026	3.64602	2.68432	3.92057	4.56983	9.48405	4.30507	2.47974	6.97113	4.45992	2.48267	-0.197523	4.9773	6.27599	3.45908	2.32287	4.08371	2.09076	3.53974	4.35315	3.80506	8.57046	7.55148	5.17363	3.84058	5.241	3.40517	2.65229	5.71026	4.41493	0.581357	5.6707	5.93701	10.4303	6.32405	4.46958	4.66781	3.27998	3.10303	0.0852087	6.56675	5.29178	4.78461	7.57454
5.39893	4.82335	6.46148	3.80428	5.25692	5.59292	1.42085	4.46345	3.37462	4.39805	4.831	10.0431	4.99016	2.55088	8.3841	4.53738	2.6909	0.104102	5.26231	7.23027	4.09432	3.06086	4.51371	2.16753	3.76624	5.57099	6.24811	8.15901	8.50719	7.14218	4.12837	6.19193	3.55741	3.03111	5.64302	6.26213	0.706606	5.84755	6.19545	9.99701	6.60851	5.07843	3.41924	3.68428	4.43072	2.46275	6.40504	3.49867	4.50908	8.66426
4.52432	3.88879	5.20872	3.6627	4.67518	5.57536	1.05405	3.3912	3.04149	4.49543	4.23659	9.01768	4.4756	3.5249	8.1002	4.24735	3.37466	-0.192657	5.31976	5.91017	2.92561	3.41329	3.68281	2.28203	2.90181	3.88122	5.96423	8.66539	7.59042	5.17368	3.62546	4.13532	5.07163	2.68537	4.06288	3.69009	0.640749	4.96449	6.23975	9.2225	6.46806	7.36321	1.70235	2.45191	2.6995	1.41525	5.61535	2.9097	4.8567	7.735
5.55835	4.51792	5.78504	3.49321	5.09414	6.04803	2.01323	4.56861	2.95164	4.37617	5.13054	10.0747	4.84643	3.89796	6.96972	5.04843	3.9594	1.01272	5.12224	6.8268	4.01536	3.51655	4.34064	2.62604	4.00741	4.7104	4.15989	8.87506	8.16599	7.30485	3.89397	6.26689	4.34155	2.95516	5.61396	5.50283	1.20051	5.95528	6.46456	10.7972	6.51204	7.22934	3.498	3.05836	2.62506	2.46692	6.12262	4.00328	5.14519	8.18553
4.9046	3.63784	5.10467	3.77648	4.17554	5.04818	1.26182	3.16386	2.11006	3.767	4.68416	9.61596	3.85448	4.15552	6.74747	4.66571	3.56689	2.44205	4.56136	6.03666	3.06434	2.55997	4.03629	1.85718	2.68828	4.67726	4.34112	8.13988	8.40315	5.07838	4.22309	5.26582	3.02966	2.94803	4.48736	3.94807	1.01796	4.76861	5.65617	10.0895	6.64049	4.88197	-1.78431	4.19325	1.88558	0.0852087	6.81366	2.01792	4.53202	7.94472
4.70331	3.85066	5.43478	2.933	3.96196	6.08819	0.988416	3.70483	2.36244	3.87546	4.18043	9.69606	3.60151	2.87263	6.8547	4.0916	3.00708	2.06931	4.79996	6.08065	2.87374	2.75333	3.56188	2.33876	2.94475	4.56711	3.94225	8.08212	7.73958	5.41314	3.7386	5.70167	3.20298	3.07949	6.77001	3.74479	1.53812	6.48106	5.85672	10.3942	6.72284	2.67204	2.69735	4.57731	3.0996	1.22671	4.76342	4.12299	4.51208	7.42688
5.64211	5.53572	4.66202	3.45369	5.24649	5.02574	2.31324	5.17172	3.58242	5.22797	5.19592	10.1104	5.21803	4.49074	7.15192	5.75539	3.99056	2.71721	5.07311	7.05244	4.13012	3.51932	3.5091	2.65234	4.05738	5.66235	5.77711	9.00545	8.06447	6.75045	3.86817	6.69286	2.49307	2.13028	5.21486	4.54068	1.41742	5.31508	6.50255	10.1287	6.55431	6.11947	4.48183	5.92073	6.02492	2.17711	6.09218	2.93503	5.03446	8.17707
5.04769	3.38288	4.02281	3.52967	4.49155	5.84715	1.66316	3.91402	2.12784	4.33457	8.09048	10.2813	3.77262	3.00905	6.6458	4.47496	3.88911	2.10639	4.55824	5.72499	3.14985	2.55784	3.40529	2.03532	3.2957	5.34717	3.67856	7.8304	7.73893	6.52203	5.8213	5.50431	3.1502	2.34534	6.16371	4.06908	0.364551	6.18708	6.16796	10.4415	6.78497	3.25923	2.98299	4.07635	2.62691	0.0198232	6.87384	1.89266	3.99279	7.80894
[truncated: 55 more columns]
